# Supplementary material for: Changes in physical activity levels, eating habits and psychological well-being during the Italian COVID-19 pandemic lockdown: Impact of socio-demographic factors on the Florentine academic population
Source: PLoS One. 2021 May 27;16(5):e0252395. doi: 10.1371/journal.pone.0252395 (PMC8159001; doi:10.1371/journal.pone.0252395)
Supplement: S1 File — (XLSX) [file pone.0252395.s001.xlsx]

## Sheet: pre covid
Age - years	Gender	Marital status	Education	Work before quarantine	Work during quarantine	House size	Number of inhabitants during the quarantine	Presence of open spaces at home	Have you had the loss of a loved one due to COVID-19?	Weight	Grains	Potatoes	Fruits	Vegetables	Legumes	Fish	Red meat	White meat	Dairy	Oil	Alchool	Mediterranean SCORE D	METs vigorous work	METs moderate work	METs moving	METs vigorous exercise	METs moderate exercise	METs TOTAL	Sedentary	TENSE	DEPRESSION	CHEERFUL	FIRM CONTROL	CARRY OUT	ENERGY	TOTALE SCORE
31.1966	1	1	4	3	4	3	1	1	NO	60	3	1	4	3	2	2	4	4	3	1	5	32	0	0	400	880	180	1460	08:00:00	1	4	2	5	5	4	21
26.4021	2	1	4	3	1	4	5	2	NO	72	1	1	4	2	1	4	3	3	4	5	5	33	0	0	0	1440	0	1440	05:00:00	5	5	4	5	5	5	29
31.3528	1	1	4	1	5	2	1	3	NO	67	1	1	3	1	0	2	3	3	4	5	3	26	0	960	240	0	0	1200	04:00:00	1	4	2	2	4	2	15
25.32	1	1	4	2	5	2	4	3	NO	47.5	1	1	3	2	1	1	5	4	3	5	5	31	0	0	500	960	960	2420	12:00:00	3	4	2	3	4	4	20
25.32	1	1	4	2	5	2	4	3	NO	47.5	1	1	3	2	1	1	5	4	3	5	5	31	0	0	500	960	960	2420	12:00:00	3	4	2	3	4	4	20
39.7117	1	2	4	2	1	3	4	3	NO	64	3	1	3	3	2	1	4	4	4	5	5	35	0	0	600	0	0	600	05:00:00	2	4	4	4	4	4	22
33.8378	1	2	4	1	1	2	2	2	NO	65	2	1	3	3	2	3	4	4	4	5	5	36	0	0	800	480	240	1520	09:00:00	4	5	3	5	4	4	25
26.531	1	1	3	1	5	3	4	1	NO	68	2	1	1	1	0	0	4	4	4	5	5	27	0	0	0	0	900	900	10:00:00	3	5	4	3	4	4	23
36.0406	2	1	4	3	1	2	1	3	NO	76	2	1	3	2	3	2	4	3	5	0	5	30	0	2400	400	1440	480	4720	03:00:00	4	5	4	4	4	4	25
30.2378	2	2	5	2	1	3	5	2	NO	86	1	1	3	3	3	3	2	3	5	5	0	29	960	480	1680	960	720	4800	06:00:00	4	5	4	5	5	4	27
37.3967	1	2	4	3	4	3	4	3	NO	56	2	0	3	3	2	2	4	4	3	3	5	31	0	3600	600	720	0	4920	03:00:00	1	4	2	3	5	4	19
22.4872	1	1	4	6	1	3	2	1	NO	63	1	1	2	1	0	2	4	3	5	5	5	29	0	0	0	1440	480	1920	06:00:00	1	4	2	2	4	3	16
24.1831	1	1	4	5	9	2	1	3	NO	89	3	1	0	1	0	1	2	3	5	5	5	26	0	0	2160	480	240	2880	07:00:00	2	4	4	3	1	4	18
24.1831	1	1	4	5	9	2	1	3	NO	89	3	1	0	1	0	1	2	3	5	5	5	26	0	0	2160	480	240	2880	07:00:00	2	4	4	3	1	4	18
67.7832	2	2	1	8	8	4	2	2	NO	96	1	1	1	2	1	1	4	4	5	4	5	29	1440	720	0	0	1200	3360	04:00:00	5	5	4	3	4	4	25
31.5996	1	1	4	1	1	2	2	1	NO	65	2	1	3	2	0	2	4	4	5	5	4	32	0	0	0	720	1080	1800	08:00:00	5	5	3	5	5	5	28
64.8901	1	2	2	8	8	4	2	2	NO	70	1	1	1	2	1	1	4	4	4	3	5	27	0	0	0	0	480	480	04:00:00	4	5	4	3	4	4	24
31.9394	1	1	4	1	1	1	2	1	NO	73	1	1	2	1	0	0	4	4	5	5	5	28	0	0	0	720	0	720	09:00:00	2	5	4	4	4	4	23
49.8408	2	2	4	1	5	4	3	2	NO	100	2	1	2	3	1	1	3	5	4	5	5	32	0	0	500	480	0	980	06:30:00	2	5	2	3	4	3	19
34.5231	2	2	3	1	5	2	2	2	NO	90	2	1	4	4	1	2	4	1	4	1	5	29	5760	3600	0	1440	1440	12240	06:00:00	2	5	3	5	5	5	25
40.0821	2	2	5	1	1	3	4	3	NO	90	1	1	2	2	3	2	4	5	5	3	4	32	0	0	1540	0	960	2500	10:00:00	2	5	3	4	5	5	24
26.5398	1	1	4	3	1	4	5	2	NO	47	1	1	1	4	3	2	4	4	4	1	3	28	0	0	0	1920	720	2640	05:00:00	1	4	3	3	1	4	16
30.1325	1	1	3	3	4	4	1	1	NO	58	2	1	4	3	2	4	4	4	5	2	5	36	0	1440	420	1440	480	3780	06:00:00	1	4	4	4	5	4	22
23.7244	1	1	4	3	2	2	5	1	NO	58	5	1	5	5	3	3	4	3	5	5	5	44	0	0	0	1440	960	2400	15:00:00	3	5	4	4	5	4	25
31.9737	1	2	3	1	5	2	2	3	NO	53	1	1	2	2	2	3	3	4	5	3	5	31	0	0	0	0	0	0	08:00:00	3	5	3	4	4	3	22
29.1874	1	2	4	1	1	4	2	1	NO	62	1	1	0	1	2	2	2	4	4	5	4	26	0	0	120	0	0	120	09:00:00	3	5	3	4	4	4	23
57.7436	2	2	4	1	3	2	2	1	NO	94	1	0	4	4	3	4	3	2	5	5	5	36	4800	3600	0	3360	1680	13440	06:00:00	5	5	4	5	5	5	29
30.8614	1	1	4	3	1	1	1	2	NO	49	1	1	3	3	2	3	4	3	5	5	4	34	0	0	600	0	0	600	08:00:00	2	4	2	3	4	3	18
38.6751	2	2	4	1	1	4	2	1	NO	81	1	1	3	2	2	2	3	4	3	4	5	30	0	5040	720	0	1440	7200	04:00:00	2	5	4	4	4	5	24
35.1409	2	1	3	1	1	2	1	3	NO	97.8	2	0	1	3	0	5	4	4	5	0	5	29	0	0	0	1680	0	1680	10:00:00	1	5	2	5	4	4	21
31.9025	1	2	4	1	3	3	2	2	NO	60	1	1	2	3	2	0	5	5	5	3	5	32	0	0	0	720	360	1080	10:00:00	3	4	3	3	4	4	21
31.4203	1	2	4	1	5	2	2	1	NO	74	1	1	3	3	3	3	2	3	3	5	1	28	0	0	0	960	0	960	07:00:00	3	5	3	3	4	3	21
27.4779	2	2	4	3	1	2	2	3	NO	60	1	1	3	2	3	2	4	4	5	4	5	34	0	3600	0	480	540	4620	03:00:00	3	5	3	5	4	4	24
31.6149	1	2	4	1	1	2	2	3	SI	53	1	0	2	3	1	1	5	4	5	3	5	30	0	0	0	0	0	0	08:00:00	2	5	2	1	1	4	15
23.3409	1	1	3	6	9	2	4	2	NO	47	1	1	1	3	2	2	4	4	5	5	5	33	0	0	0	0	0	0	03:00:00	3	4	3	5	4	4	23
31.4259	2	1	4	2	1	4	4	3	NO	69	2	1	1	3	2	3	3	2	4	1	5	27	320	1200	0	480	480	2480	03:00:00	3	5	3	4	5	4	24
31.6971	1	2	4	4	4	4	2	1	NO	50	2	2	3	5	3	3	2	2	2	5	4	33	0	2400	960	0	320	3680	01:00:00	2	4	3	3	4	4	20
30.8834	1	1	4	1	1	2	1	1	NO	57	2	1	4	4	3	2	3	4	5	3	5	36	0	0	0	1920	0	1920	08:00:00	2	5	4	3	5	4	23
32.1382	1	2	3	1	5	2	2	2	NO	60	2	0	4	3	2	3	3	4	5	3	5	34	0	0	0	1920	1440	3360	06:00:00	0	4	2	2	1	1	10
40.3519	2	2	4	2	2	4	5	2	NO	78	2	1	2	3	2	3	3	1	5	5	5	32	0	2400	0	0	1200	3600	02:00:00	1	5	3	3	5	5	22
44.8533	1	1	3	1	1	1	1	3	NO	61	1	1	3	2	3	2	4	5	4	5	5	35	0	0	0	720	240	960	10:00:00	1	4	2	3	4	3	17
22.6204	1	1	3	6	9	3	3	3	NO	92	1	2	1	1	2	2	4	4	4	5	5	31	0	0	240	0	0	240	12:00:00	3	4	4	4	4	1	20
22.3191	1	1	3	6	9	3	4	2	NO	85	1	1	1	1	1	1	4	3	5	3	5	26	0	0	240	0	0	240	02:00:00	2	5	5	5	5	5	27
23.3602	1	1	3	2	6	3	4	2	NO	69	3	0	5	4	0	1	4	4	3	2	5	31	1920	0	0	2400	0	4320	03:00:00	1	5	4	2	5	4	21
24.6944	1	1	3	6	7	4	4	2	SI	54	1	1	1	2	2	1	3	4	4	5	5	29	0	0	600	480	0	1080	04:00:00	2	5	2	4	4	3	20
27.604	1	1	4	5	9	4	4	2	NO	55	2	1	2	3	2	2	3	4	5	1	5	30	0	0	0	720	480	1200	04:00:00	2	4	4	5	5	4	24
22.6341	1	1	3	4	9	4	5	2	NO	65	1	0	2	2	2	2	2	2	5	0	5	23	0	0	0	3360	2880	6240	04:00:00	3	5	4	2	1	4	19
28.3903	1	1	4	1	5	1	2	1	NO	52	1	1	1	2	2	2	3	4	5	5	5	31	0	0	0	1200	720	1920	00:10:00	3	4	2	4	4	3	20
22.6944	1	1	3	6	9	4	4	2	NO	57	1	1	2	1	1	1	3	4	4	4	5	27	0	0	0	0	0	0	04:00:00	2	5	4	5	5	5	26
22.941	1	1	3	2	1	4	4	2	NO	57	2	1	2	2	2	1	3	4	4	3	4	28	0	0	0	480	0	480	03:00:00	1	4	2	3	4	2	16
21.5711	1	1	3	4	4	2	3	2	NO	58	1	1	3	3	0	2	3	4	4	5	3	29	480	1440	1680	0	0	3600	06:00:00	1	2	1	2	0	1	7
22.3246	1	1	3	2	5	4	5	1	NO	75	1	1	2	1	2	2	4	4	5	1	5	28	0	0	0	1440	0	1440	06:00:00	3	5	3	3	5	4	23
22.5903	1	1	3	6	1	3	5	1	NO	70	1	1	1	1	3	2	2	4	4	3	5	27	0	0	320	1200	600	2120	01:00:00	1	4	3	2	4	3	17
42.5766	1	2	3	1	1	4	4	2	NO	84	2	1	0	2	2	2	3	3	5	5	5	30	0	0	0	0	0	0	07:00:00	3	4	3	4	4	3	21
45.0643	1	2	4	2	1	2	2	3	NO	53	1	1	2	1	2	1	3	4	5	5	5	30	0	0	0	0	0	0	08:00:00	2	5	4	5	4	4	24
66.3191	2	2	3	8	8	3	3	2	NO	80	1	2	3	2	2	2	2	4	4	5	3	30	1440	960	1080	0	1080	4560	03:00:00	4	5	4	5	5	4	27
27.4615	1	2	4	5	1	3	2	3	NO	62	1	0	2	3	1	1	4	2	4	5	3	26	0	1800	400	0	0	2200	15:00:00	2	1	2	2	3	3	13
23.2588	1	2	3	6	9	2	3	1	NO	48	1	1	2	1	3	2	2	4	5	3	5	29	0	0	320	0	0	320	08:00:00	2	1	2	2	5	3	15
30.3465	1	1	4	6	9	4	3	2	NO	60	2	1	3	2	2	2	3	4	5	3	5	32	0	0	1800	0	0	1800	08:00:00	3	5	3	3	4	4	22
22.4561	1	1	3	6	9	4	4	3	NO	46	2	0	0	2	3	2	5	4	5	4	5	32	0	0	640	0	0	640	06:00:00	2	4	4	3	4	2	19
23.4753	1	1	3	6	9	3	3	2	NO	65	2	1	2	2	2	2	3	3	4	1	5	27	0	0	0	0	240	240	10:00:00	3	4	3	2	4	4	20
22.9383	2	1	3	6	1	4	5	2	NO	61	2	1	2	1	2	2	4	4	5	2	5	30	0	0	1120	1440	720	3280	02:00:00	4	4	3	4	5	5	25
22.5931	1	1	3	6	9	2	4	2	NO	49	1	1	1	1	0	1	4	4	5	3	5	26	0	0	0	0	0	0	10:00:00	1	4	3	3	4	3	18
22.6999	1	1	3	6	9	3	5	2	NO	45	2	1	3	0	0	1	3	3	5	5	5	28	0	0	300	0	1440	1740	03:00:00	3	5	4	3	5	5	25
27.2835	1	1	4	2	1	2	3	3	NO	68	1	1	2	2	2	1	2	3	2	5	5	26	0	0	160	640	0	800	08:00:00	2	4	2	1	5	2	16
22.6205	1	1	3	2	1	4	5	2	NO	67	2	1	3	2	3	1	3	4	4	3	5	31	0	0	0	0	0	0	06:00:00	3	4	2	4	4	4	21
22.3383	1	1	3	6	9	3	3	3	NO	53	2	1	1	3	2	0	5	5	5	5	5	34	0	0	300	0	0	300	06:00:00	2	4	3	3	4	3	19
49.1027	1	2	4	3	1	3	3	2	SI	58	1	1	0	2	2	1	4	4	5	4	3	27	0	0	0	0	640	640	04:00:00	3	3	3	4	5	4	22
23.2369	1	1	3	6	9	4	3	1	NO	69	3	1	4	3	3	2	3	3	5	4	5	36	0	0	960	0	1920	2880	05:00:00	2	5	3	4	3	4	21
22.8534	1	1	3	6	1	4	3	2	NO	66	1	1	4	3	3	2	4	4	5	4	5	36	0	0	800	0	640	1440	03:00:00	3	5	3	5	4	4	24
23.3383	1	1	3	6	9	3	4	1	NO	48	1	2	1	1	1	3	3	4	5	5	5	31	0	0	0	0	1080	1080	10:00:00	3	4	5	5	5	4	26
26.0232	2	1	3	1	4	4	4	2	NO	95	3	1	3	3	4	2	3	3	4	0	5	31	0	4320	0	2880	0	7200	00:00:00	2	5	4	4	4	4	23
22.352	1	2	3	6	9	3	2	1	NO	53	0	1	1	1	0	2	2	4	5	4	5	25	0	480	360	0	960	1800	05:00:00	3	4	3	5	5	4	24
31.341	1	1	3	3	4	4	2	2	NO	58	1	1	2	2	3	2	4	4	4	1	3	27	0	0	0	0	0	0	08:00:00	1	3	3	3	4	4	18
53.0315	1	2	3	1	5	2	4	3	NO	56	1	1	3	3	2	2	3	3	3	4	5	30	0	2400	0	0	0	2400	04:00:00	3	5	3	4	4	4	23
25.6643	2	1	4	6	1	3	2	1	NO	71	3	1	3	3	2	0	2	3	2	1	5	25	640	2400	0	320	160	3520	02:00:00	2	4	2	4	5	4	21
22.4041	1	1	3	5	7	4	4	2	NO	55	1	1	3	4	4	3	2	3	3	5	5	34	0	0	240	720	120	1080	03:00:00	1	4	3	3	5	4	20
22.5164	1	1	3	2	1	4	4	2	NO	61	2	1	3	2	2	2	2	4	5	5	5	33	0	0	0	0	360	360	05:00:00	3	4	4	3	5	4	23
22.7849	1	1	3	6	9	4	5	2	NO	55	0	0	4	5	3	3	4	4	5	1	5	34	0	0	600	0	0	600	08:00:00	0	4	2	3	4	2	15
22.7465	1	1	3	6	1	3	5	2	NO	55	1	0	3	3	4	2	4	3	4	1	5	30	0	0	0	1920	0	1920	05:00:00	1	5	5	5	5	4	25
31.8041	1	2	3	2	5	2	3	1	NO	80	1	1	3	3	1	1	4	3	5	3	5	30	0	0	40	800	0	840	06:00:00	4	5	4	4	5	4	26
22.5767	1	1	3	6	9	4	4	2	NO	57	3	2	2	2	3	3	4	4	4	4	5	36	0	0	0	960	0	960	08:00:00	3	4	5	5	5	4	26
22.6506	1	1	3	6	9	3	3	1	NO	60	1	1	2	2	2	2	4	4	5	3	5	31	0	0	0	4000	1800	5800	04:00:00	4	5	5	5	5	5	29
37.1246	2	1	4	3	4	2	2	3	NO	67	3	1	4	3	1	3	4	2	5	5	5	36	0	0	0	1200	180	1380	08:00:00	3	5	4	5	4	4	25
22.8041	1	1	3	6	9	2	3	3	NO	54	1	1	1	3	2	2	2	4	5	5	5	31	0	0	0	0	0	0	12:00:00	1	4	2	3	4	3	17
23.0342	1	1	3	6	9	2	3	1	NO	65	2	1	2	3	2	0	4	4	5	5	5	33	0	0	400	0	240	640	05:00:00	2	4	3	4	4	3	20
27.0726	1	1	3	6	9	4	5	2	NO	68	1	1	1	2	4	3	2	4	5	4	5	32	0	0	1680	0	0	1680	12:00:00	4	5	4	5	5	3	26
22.4397	1	1	3	6	7	3	2	2	NO	59	3	1	2	3	2	1	5	3	0	5	5	30	0	0	0	480	0	480	08:00:00	2	4	3	3	4	3	19
23.5575	1	1	3	6	9	4	4	2	NO	52	3	1	3	5	3	4	3	2	3	1	5	33	0	0	800	720	360	1880	04:00:00	2	5	4	4	4	4	23
22.7219	1	1	3	5	9	3	4	2	NO	65	1	1	1	1	2	0	2	4	2	4	5	23	0	0	0	1440	960	2400	00:20:00	4	5	5	5	5	4	28
26.9137	1	1	3	6	9	2	3	1	NO	58	2	1	4	2	2	3	3	3	4	2	5	31	0	0	0	0	0	0	05:00:00	3	5	4	5	4	4	25
23.1548	1	1	3	6	9	4	4	2	NO	51	3	1	1	0	0	2	3	4	4	5	5	28	0	0	1200	0	0	1200	11:00:00	3	4	1	5	4	4	21
26.9987	1	2	4	1	5	2	2	2	NO	59	1	1	0	1	3	2	2	3	3	5	5	26	0	3600	0	720	0	4320	03:00:00	3	5	4	3	4	4	23
23.7822	2	1	4	6	9	3	4	2	NO	100	2	1	0	2	2	2	2	4	5	1	5	26	0	0	1400	2400	480	4280	08:00:00	5	4	3	3	5	4	24
22.4508	1	1	3	6	9	4	4	2	NO	50	1	1	3	4	2	2	4	4	4	5	5	35	0	0	400	2400	240	3040	06:00:00	4	5	2	5	5	4	25
22.4015	1	1	3	6	9	4	5	2	NO	60	2	2	2	3	3	3	2	2	2	4	5	30	0	0	540	0	960	1500	08:00:00	1	3	2	1	3	3	13
22.4125	1	1	3	6	9	3	4	1	NO	59	1	1	1	2	2	2	3	3	5	5	0	25	0	0	0	0	0	0	03:00:00	2	4	4	5	5	4	24
24.0015	1	1	3	6	1	2	4	1	NO	75	1	1	3	3	3	2	3	4	3	4	5	32	0	0	0	0	0	0	20:00:00	5	5	5	3	4	5	27
25.6646	2	1	4	6	9	4	4	3	NO	80	1	1	1	1	2	3	2	3	5	1	5	25	0	0	120	720	720	1560	05:00:00	3	5	1	5	5	4	23
26.7029	2	1	4	3	4	2	3	2	NO	75	1	2	1	2	2	1	3	4	5	4	5	30	0	720	80	720	240	1760	02:00:00	5	5	4	5	4	3	26
24.7303	2	1	4	6	9	4	4	2	NO	80	0	1	4	4	2	2	4	4	2	2	5	30	0	0	0	960	0	960	03:00:00	4	5	4	5	5	4	27
23.4071	1	1	4	3	4	3	4	2	NO	47	3	1	3	2	1	1	3	4	4	2	5	29	3840	3600	0	480	720	8640	05:00:00	1	4	3	1	4	3	16
24.1166	2	1	4	2	1	3	3	1	NO	65	3	1	3	1	3	2	3	3	5	5	5	34	0	0	0	0	0	0	03:00:00	3	5	5	4	2	3	22
28.229	1	1	4	2	7	4	3	2	NO	59	2	1	1	2	2	2	4	4	5	1	5	29	4800	0	0	0	0	4800	02:00:00	3	5	3	4	4	3	22
27.0345	1	1	4	4	7	3	4	2	NO	67	1	1	3	2	3	2	3	4	5	5	5	34	0	480	280	0	200	960	00:01:00	3	4	3	5	4	4	23
28.6783	1	2	4	6	1	1	2	3	NO	58	4	1	4	3	3	3	4	4	5	5	5	41	0	0	1680	0	480	2160	02:00:00	3	5	4	5	4	5	26
28.6783	1	2	4	6	1	1	2	3	NO	58	4	1	4	3	3	3	4	4	5	5	5	41	0	0	1680	0	480	2160	02:00:00	3	5	4	5	4	5	26
63.4509	2	2	4	8	7	4	3	2	NO	83	1	1	1	1	3	3	3	3	4	1	5	26	0	0	240	720	720	1680	03:00:00	2	5	3	4	4	4	22
25.5057	2	1	4	7	4	2	2	3	NO	58	0	1	1	1	1	2	3	4	5	3	3	24	2160	1440	0	0	0	3600	05:00:00	1	3	2	2	1	2	11
23.3605	1	1	4	6	9	2	3	1	NO	58	2	1	3	3	3	3	3	3	4	5	5	35	0	0	600	3360	180	4140	06:00:00	3	4	3	4	5	5	24
31.6181	1	1	4	3	1	4	5	3	NO	69	1	1	1	1	2	1	2	3	5	5	5	27	0	4320	0	1200	1440	6960	04:00:00	3	5	3	3	4	4	22
23.8236	2	1	4	6	9	4	3	2	NO	71	3	1	2	1	2	1	2	3	3	5	5	28	0	0	0	1440	0	1440	08:00:00	4	5	4	2	4	4	23
28.6784	1	2	4	6	1	1	2	3	NO	58	4	1	4	3	3	3	4	4	5	5	5	41	0	0	1680	0	480	2160	02:00:00	3	5	4	5	4	5	26
29.2126	2	1	4	4	4	3	4	2	NO	89	2	1	2	1	2	1	3	4	3	1	5	25	0	0	0	0	0	0	05:00:00	3	4	3	4	4	4	22
31.4564	1	2	4	3	4	3	2	1	NO	74	2	1	3	3	3	2	5	5	5	5	5	39	0	0	0	0	640	640	05:00:00	3	4	4	4	4	4	23
30.9661	1	2	4	1	1	2	2	2	NO	50	2	1	3	2	0	0	3	4	4	1	5	25	0	0	0	0	0	0	06:00:00	4	5	2	5	4	5	25
26.4866	1	1	4	6	9	3	3	3	NO	60	2	1	1	1	1	0	4	4	5	1	5	25	0	1440	420	0	1440	3300	02:00:00	2	5	4	4	4	4	23
26.4866	1	1	4	6	9	3	3	3	NO	60	2	1	1	1	1	0	4	4	5	1	5	25	0	1440	420	0	1440	3300	02:00:00	2	5	4	4	4	4	23
23.8757	1	1	4	2	4	4	3	2	NO	75	1	1	2	2	0	2	3	4	4	1	5	25	0	2880	0	2400	0	5280	05:00:00	4	5	5	5	5	4	28
23.4921	2	1	4	6	7	4	4	2	SI	85	2	1	1	2	2	2	3	4	4	3	5	29	0	2880	0	3200	0	6080	04:00:00	3	5	2	3	4	4	21
39.7058	2	2	5	2	1	3	4	3	NO	75	2	1	0	2	2	2	4	4	4	3	2	26	0	0	400	480	0	880	08:00:00	2	5	4	4	4	4	23
55.6428	1	3	4	1	1	3	4	3	NO	59	2	1	3	3	2	2	5	5	5	3	5	36	0	0	1680	1680	0	3360	07:00:00	3	4	2	3	3	3	18
24.2127	1	1	4	2	1	4	4	1	NO	56	4	1	2	3	3	3	2	3	5	5	5	36	0	0	0	4000	480	4480	06:00:00	5	5	2	3	4	3	22
39.7058	2	2	5	2	1	3	4	3	NO	75	3	1	0	2	2	2	4	4	4	3	3	28	0	0	1000	480	0	1480	10:00:00	3	4	4	4	4	5	24
30.9661	1	2	4	1	1	2	2	2	NO	50	2	1	2	2	1	0	3	3	4	1	5	24	0	0	120	0	240	360	05:00:00	4	5	4	5	4	5	27
41.2538	1	2	4	3	4	3	3	2	NO	54	2	0	2	3	3	2	4	4	5	3	5	33	0	0	840	0	1680	2520	08:00:00	3	5	3	5	5	4	25
23.1141	1	1	4	3	1	2	3	3	NO	62	1	1	1	3	3	2	5	4	4	5	5	34	0	3600	2520	0	0	6120	04:00:00	2	5	4	5	5	4	25
33.8675	2	2	3	3	4	2	2	2	NO	82	2	1	2	2	1	2	3	1	4	1	5	24	0	3600	1200	480	480	5760	04:00:00	3	5	4	4	4	4	24
18.0264	2	1	3	6	9	2	4	2	NO	73	4	1	1	3	4	5	1	1	1	1	5	27	5760	0	0	480	480	6720	07:00:00	4	4	4	3	5	5	25
33.8675	2	2	3	3	4	2	2	2	NO	82	2	1	2	2	1	2	3	1	4	1	5	24	0	3600	1200	480	480	5760	04:00:00	3	5	4	4	4	4	24
23.8129	2	1	4	1	1	3	5	2	NO	59	3	1	4	3	3	3	2	3	3	5	5	35	1440	1440	0	480	480	3840	01:00:00	3	4	3	4	4	4	22
25.1718	2	1	3	6	1	4	2	2	NO	80	2	1	2	1	3	1	3	4	5	1	5	28	0	0	1120	3360	1680	6160	06:00:00	5	5	4	5	5	4	28
29.9499	2	2	4	1	2	2	2	3	NO	90	2	1	1	2	2	2	3	3	4	5	5	30	0	0	0	0	0	0	06:00:00	1	5	3	5	5	3	22
49.4568	2	2	4	2	1	3	2	2	NO	65	3	1	5	3	3	3	3	2	2	1	5	31	0	1200	800	5600	0	7600	01:00:00	2	4	2	4	5	3	20
34.4404	2	2	4	1	3	2	2	3	NO	80	1	1	2	2	3	2	4	3	4	4	5	31	0	0	0	2400	360	2760	09:00:00	2	5	4	4	4	5	24
25.3226	1	1	3	2	1	2	2	2	NO	52	2	1	2	1	2	2	4	3	4	5	5	31	0	2880	0	1920	1920	6720	06:00:00	2	4	4	5	4	4	23
28.6459	2	1	4	3	1	4	4	2	NO	76	3	0	3	3	1	2	3	3	5	1	5	29	0	0	0	2400	240	2640	02:00:00	4	5	3	3	4	4	23
23.8788	1	1	4	6	1	4	5	2	NO	60	4	1	2	3	2	0	3	4	3	2	5	29	0	0	420	0	320	740	09:00:00	1	5	3	2	4	3	18
23.3638	1	2	4	2	5	1	2	2	NO	60	2	0	1	0	2	1	5	4	5	5	5	30	0	0	0	0	1080	1080	09:00:00	4	5	2	3	4	3	21
23.3391	1	1	3	6	9	3	4	1	NO	48	1	2	1	1	1	3	3	4	5	5	5	31	0	0	0	0	1080	1080	10:00:00	3	4	5	5	5	4	26
28.6789	1	2	4	6	1	1	2	3	NO	58	4	1	4	3	3	3	4	4	5	5	5	41	0	0	1680	0	480	2160	02:00:00	3	5	4	5	4	5	26
25.2789	2	1	4	6	6	3	4	2	SI	68	3	1	4	5	3	3	4	4	2	3	5	37	0	0	0	720	480	1200	06:00:00	3	1	3	4	5	3	19
32.6844	2	1	3	3	4	3	1	1	NO	57	2	1	3	2	2	1	3	4	5	5	5	33	2880	0	0	0	0	2880	09:00:00	1	5	4	5	5	3	23
23.3421	1	1	4	3	4	4	4	2	NO	52	4	1	5	5	3	2	4	4	1	5	5	39	0	480	0	720	960	2160	06:00:00	3	5	5	5	5	5	28
28.6791	1	2	4	6	1	1	2	3	NO	58	4	1	4	3	3	3	4	4	5	5	5	41	0	0	1680	0	480	2160	02:00:00	3	5	4	5	4	5	26
28.6792	1	2	4	6	1	1	2	3	NO	58	4	1	4	3	3	3	4	4	5	5	5	41	0	0	1680	0	480	2160	02:00:00	3	5	4	5	4	5	26
25.4956	1	1	4	6	9	2	2	1	NO	75	1	1	3	2	3	3	3	2	3	3	5	29	0	0	300	0	1920	2220	08:00:00	4	5	3	4	5	4	25
28.6792	1	2	4	6	1	1	2	3	NO	58	4	1	4	3	3	3	4	4	5	5	5	41	0	0	1680	0	480	2160	02:00:00	3	5	4	5	4	5	26
28.6793	1	2	4	6	1	1	2	3	NO	58	4	1	4	3	3	3	4	4	5	5	5	41	0	0	1680	0	480	2160	02:00:00	3	5	4	5	4	5	26
34.5752	1	1	4	3	4	3	4	2	NO	65	2	0	1	3	2	3	3	4	5	3	5	31	0	0	1200	1440	240	2880	10:00:00	1	5	2	5	4	4	21
28.6793	1	2	4	6	1	1	2	3	NO	58	4	1	4	3	3	3	4	4	5	5	5	41	0	0	1680	0	480	2160	02:00:00	3	5	4	5	4	5	26
28.6793	1	2	4	6	1	1	2	3	NO	58	4	1	4	3	3	3	4	4	5	5	5	41	0	0	1680	0	480	2160	02:00:00	3	5	4	5	4	5	26
28.6794	1	2	4	6	1	1	2	3	NO	58	4	1	4	3	3	3	4	4	5	5	5	41	0	0	1680	0	480	2160	02:00:00	3	5	4	5	4	5	26
30.5809	1	2	3	3	1	4	2	2	NO	66	2	0	1	3	3	2	4	3	5	0	5	28	5760	4320	0	2400	480	12960	01:00:00	3	5	2	5	5	5	25
28.6803	1	2	4	6	1	1	2	3	NO	58	4	1	4	3	3	3	4	4	5	5	5	41	0	0	1680	0	480	2160	02:00:00	3	5	4	5	4	5	26
28.6804	1	2	4	6	1	1	2	3	NO	58	4	1	4	3	3	3	4	4	5	5	5	41	0	0	1680	0	480	2160	02:00:00	3	5	4	5	4	5	26
23.9791	1	1	3	6	1	4	4	2	NO	52	2	3	4	2	3	1	5	3	2	2	5	32	0	0	400	0	0	400	13:00:00	3	5	5	5	5	5	28
20.6341	1	1	3	6	7	3	4	3	NO	63	2	2	4	3	0	3	2	3	5	3	5	32	4800	480	0	0	1080	6360	07:00:00	2	4	4	5	3	3	21
20.3738	1	1	4	6	9	3	4	1	NO	70	1	0	5	5	0	2	3	4	0	3	5	28	0	480	360	480	0	1320	06:00:00	0	2	1	2	4	4	13
20.456	1	1	3	6	9	2	4	3	NO	70	1	1	1	3	2	2	4	4	4	2	5	29	0	0	0	1920	0	1920	04:30:00	4	5	4	3	4	4	24
20.4999	1	1	4	6	9	3	4	2	NO	60	1	1	4	5	3	3	2	1	5	5	5	35	0	0	1800	720	1920	4440	04:00:00	2	5	3	5	5	4	24
23.1108	2	1	3	6	9	2	4	1	NO	73	2	3	3	3	3	0	2	3	5	5	5	34	0	0	0	2400	0	2400	08:00:00	4	5	4	4	5	5	27
20.8314	2	1	3	3	4	4	3	1	NO	85	5	1	3	3	2	3	1	0	4	1	5	28	0	1200	0	0	640	1840	05:00:00	3	5	3	3	4	4	22
21.1437	1	1	3	6	9	4	4	1	NO	62	1	1	1	1	1	1	3	4	4	1	5	23	0	0	120	1920	0	2040	05:00:00	2	5	4	5	5	4	25
21.1437	1	1	3	6	9	4	4	2	NO	75	2	1	2	3	2	2	3	4	3	3	5	30	0	0	0	0	2880	2880	07:00:00	2	5	4	5	5	5	26
22.541	2	1	3	6	9	4	5	2	NO	67	1	1	2	1	0	1	3	4	5	1	4	23	0	1440	0	960	0	2400	03:00:00	4	5	4	4	5	4	26
29.4725	1	1	4	1	5	3	4	2	NO	63	1	1	1	2	2	2	4	4	5	1	5	28	0	0	0	1200	0	1200	01:00:00	3	5	3	5	5	4	25
20.7821	1	1	3	4	4	2	5	2	NO	60	3	1	3	3	2	3	4	4	5	0	4	32	0	480	0	0	1680	2160	03:00:00	4	5	3	5	4	4	25
21.2562	1	1	3	4	7	1	5	1	NO	62	2	1	4	5	4	2	2	2	5	2	3	32	0	1440	0	1920	0	3360	06:00:00	4	4	4	3	4	4	23
20.3713	1	1	3	6	4	4	5	1	NO	49	1	1	1	2	1	1	4	4	5	5	5	30	0	720	1200	0	720	2640	04:00:00	5	5	4	5	5	5	29
24.6973	1	1	3	6	7	4	4	2	SI	54	1	1	1	2	2	1	3	4	4	5	5	29	0	0	600	480	0	1080	04:00:00	2	5	2	4	4	3	20
20.8316	2	1	3	3	4	4	3	1	NO	85	5	1	3	3	2	3	1	0	4	1	5	28	0	1200	0	0	640	1840	05:00:00	3	5	3	3	4	4	22
21.4729	2	1	3	6	9	3	3	2	NO	63	1	1	3	1	2	2	3	4	4	3	5	29	0	0	0	1440	0	1440	04:00:00	3	5	3	5	5	5	26
20.3168	2	1	3	6	9	4	3	1	NO	67	1	1	3	4	3	3	4	3	5	1	5	33	0	0	0	2880	1080	3960	03:00:00	3	5	3	5	5	4	25
20.8702	1	1	3	6	9	4	4	1	NO	56	2	1	3	2	1	1	3	4	3	5	5	30	0	0	0	2880	0	2880	04:00:00	2	4	3	3	4	3	19
32.6072	2	2	4	3	4	2	2	2	SI	63	1	1	3	2	2	1	4	4	4	3	5	30	0	0	40	480	240	760	12:00:00	3	5	2	0	4	4	18
32.0483	1	2	3	1	3	3	3	1	SI	64	3	1	2	4	4	2	5	3	5	5	5	39	5760	4320	0	0	0	10080	02:00:00	0	4	3	2	1	3	13
37.8127	2	1	3	2	5	4	1	2	SI	65	1	1	3	3	2	1	4	4	5	1	5	30	3840	4320	0	0	0	8160	05:00:00	4	4	4	0	1	4	17
59.7169	1	2	2	3	4	4	2	2	NO	72	1	1	4	2	1	0	0	3	4	5	4	25	0	0	0	0	0	0	10:00:00	5	5	4	5	4	4	27
44.432	1	1	3	1	3	4	2	2	NO	48	3	1	3	3	3	1	4	4	0	5	4	31	0	0	0	1440	360	1800	06:00:00	4	5	2	5	5	5	26
22.2704	2	1	3	6	4	4	4	2	NO	80	1	2	2	2	2	3	0	3	4	1	5	25	0	0	0	2880	2880	5760	04:00:00	1	4	4	3	4	4	20
21.7279	2	1	3	6	9	4	5	2	NO	66	0	1	1	2	3	2	2	4	5	1	5	26	0	0	420	1920	1920	4260	04:00:00	3	5	5	5	5	5	28
21.4513	1	1	3	6	9	4	4	1	NO	49	1	1	4	3	3	2	3	3	4	5	5	34	0	0	0	0	0	0	06:00:00	1	4	2	4	4	3	18
27.6186	2	1	4	2	2	1	1	3	NO	73.3	2	1	3	2	3	2	1	2	4	4	5	29	0	0	1680	2400	0	4080	03:30:00	4	5	3	4	4	4	24
34.5282	1	2	5	1	1	3	2	1	NO	60	2	1	4	3	2	2	4	4	4	5	5	36	0	0	0	0	480	480	17:00:00	3	4	3	3	4	4	21
18.8766	2	1	3	6	1	2	5	1	NO	94	2	1	1	2	1	3	1	4	5	5	5	30	0	0	0	0	0	0	00:00:00	3	4	4	5	5	5	26
36.0987	2	2	3	2	5	2	4	1	NO	78	2	2	4	3	4	3	3	3	4	0	5	33	0	0	600	2400	480	3480	07:00:00	3	4	3	3	4	4	21
20.0577	1	1	3	3	4	3	4	1	NO	60	2	2	2	2	2	2	3	4	4	4	5	32	0	0	0	720	360	1080	04:00:00	1	5	3	5	5	3	22
21.8325	1	1	3	6	9	3	3	1	NO	52	2	1	2	0	2	1	3	4	3	1	5	24	0	0	0	0	2700	2700	02:00:00	4	5	4	4	5	4	26
25.269	2	1	4	6	7	4	5	2	NO	63	3	1	2	3	2	2	2	3	5	5	5	33	0	960	0	2400	0	3360	03:00:00	2	5	4	5	5	4	25
41.2968	2	2	4	1	1	4	3	2	NO	80	1	1	1	1	2	2	3	2	5	3	5	26	0	0	0	720	0	720	05:00:00	5	5	5	5	5	5	30
22.5575	1	1	3	6	9	2	4	3	NO	43	1	1	1	1	2	2	3	4	4	4	5	28	0	0	1200	720	0	1920	06:00:00	2	5	4	5	5	3	24
23.7795	2	1	3	6	9	4	4	2	NO	61	2	1	3	1	2	1	2	4	5	5	5	31	0	600	400	480	0	1480	05:00:00	3	4	4	3	4	3	21
24.607	2	1	3	3	4	3	2	3	NO	79	3	1	4	5	0	3	4	1	4	0	5	30	3840	0	0	4800	0	8640	06:00:00	2	4	3	3	4	4	20
34.1058	1	1	4	2	1	4	3	2	NO	60	1	1	1	2	2	2	4	3	4	3	5	28	0	0	0	1440	1440	2880	00:00:00	3	3	2	3	4	3	18
39.8715	1	1	4	3	4	4	3	3	NO	61	1	1	3	2	2	2	4	4	5	3	5	32	0	3600	3200	640	960	8400	00:40:00	4	5	2	4	5	5	25
35.3218	1	2	4	3	2	2	2	1	NO	75	1	1	1	3	2	2	5	4	5	5	5	34	0	0	1120	2880	0	4000	04:00:00	4	5	4	4	5	4	26
20.2672	2	1	3	6	9	4	3	2	NO	75	1	1	4	3	2	3	4	4	3	4	5	34	0	0	0	2400	0	2400	05:00:00	3	5	4	5	5	4	26
33.6727	2	1	3	6	1	1	1	3	NO	67	5	1	4	5	1	1	3	4	2	5	3	34	0	0	1680	720	0	2400	06:00:00	2	5	4	5	5	4	25
22.9249	1	1	3	2	1	4	5	2	NO	52	1	1	2	3	1	2	4	4	4	2	5	29	0	0	0	720	360	1080	04:00:00	1	5	3	3	4	5	21
35.7359	1	1	4	2	6	2	1	3	NO	60	1	1	2	2	2	2	5	4	5	0	5	29	0	600	720	720	0	2040	02:00:00	3	4	3	3	4	4	21
29.4373	1	1	4	2	1	4	5	2	NO	64	1	1	1	2	3	3	4	3	4	5	4	31	0	4320	0	2880	0	7200	02:00:00	1	4	4	5	5	5	24
45.7039	1	2	4	1	1	4	4	2	NO	67	2	1	3	3	3	3	4	4	4	5	5	37	0	0	240	1440	720	2400	05:30:00	4	4	4	5	5	5	27
46.0765	1	2	3	1	5	2	4	3	NO	65	2	0	4	3	4	3	5	3	3	5	5	37	0	3600	280	2400	0	6280	01:00:00	3	5	4	5	5	5	27
45.5368	1	2	3	3	4	4	1	3	NO	75	1	1	3	4	2	1	4	4	4	1	5	30	0	2880	280	0	1800	4960	01:00:00	4	4	3	4	4	4	23
39.1889	1	2	3	1	1	4	3	1	NO	69.8	2	1	4	4	3	3	4	4	5	5	5	40	0	0	0	640	0	640	13:30:00	1	4	2	3	4	3	17
53.8591	1	2	4	3	1	2	2	2	NO	58	1	1	2	2	1	2	4	4	5	3	5	30	0	0	1680	240	360	2280	06:00:00	1	4	3	4	4	4	20
51.7995	1	3	4	1	2	4	3	1	NO	65	2	1	4	3	1	2	3	4	4	4	5	33	0	0	0	1200	1440	2640	04:00:00	2	5	4	4	4	5	24
46	1	1	4	3	4	2	1	2	NO	51.8	2	1	2	2	2	2	5	4	4	5	5	34	0	160	120	640	960	1880	10:00:00	3	4	3	3	4	3	20
42	1	1	4	3	1	2	2	3	NO	59	1	1	2	2	4	3	2	4	4	3	4	30	0	0	0	0	0	0	01:03:00	1	1	1	5	5	5	18
23	1	1	4	2	1	4	3	2	NO	55	2	1	3	3	3	0	4	4	4	2	5	31	0	0	2800	480	480	3760	07:00:00	2	3	3	3	4	4	19
33	1	2	3	1	1	4	5	2	NO	54	1	1	3	3	3	1	4	4	3	5	5	33	0	0	0	1920	1440	3360	20:00:00	3	5	3	5	5	4	25
70	1	3	4	8	8	4	1	2	NO	60	4	1	1	2	1	1	4	4	3	0	5	26	0	0	0	0	600	600	10:00:00	3	5	4	3	4	4	23
37	1	2	4	1	1	3	2	3	NO	54	1	1	3	2	3	2	4	4	5	5	5	35	0	0	0	0	360	360	08:00:00	1	5	2	2	4	4	18
39	1	2	5	1	1	4	2	2	NO	53	3	1	3	3	2	0	4	4	5	5	5	35	0	0	400	720	480	1600	10:00:00	2	4	4	5	5	4	24
40	1	2	4	1	1	2	3	3	NO	56	1	0	3	3	1	1	2	2	3	1	5	22	0	0	0	720	720	1440	08:00:00	3	5	3	5	4	4	24
40	1	2	4	1	1	4	3	2	NO	51	2	1	3	2	1	1	3	4	5	5	5	32	0	0	0	0	400	400	08:00:00	3	5	4	4	4	4	24
45	2	2	3	1	1	2	2	1	NO	80	3	1	2	3	2	2	4	4	4	3	4	32	0	0	0	0	0	0	04:00:00	3	4	4	3	4	4	22
31	1	2	5	2	1	2	2	1	NO	60	1	0	3	3	2	1	4	4	4	1	5	28	0	0	0	1200	240	1440	08:00:00	2	5	2	4	5	4	22
64	1	2	4	1	1	3	2	1	NO	52	1	1	2	2	0	2	2	4	5	5	5	29	0	0	0	480	480	960	06:00:00	3	4	2	3	4	4	20
60	1	1	3	1	1	3	2	1	NO	70	0	1	1	1	2	2	5	5	5	5	5	32	0	0	720	0	720	1440	05:00:00	4	5	2	5	5	4	25
44	1	1	5	2	1	2	2	3	NO	65	2	0	3	4	0	2	4	2	4	5	5	31	0	0	400	480	0	880	08:00:00	4	5	4	5	5	4	27
33	1	1	5	2	1	4	3	1	NO	68	3	1	5	5	2	2	4	4	2	5	5	38	0	0	0	960	1440	2400	05:00:00	3	4	4	4	5	5	25
49	1	1	5	1	1	1	2	3	NO	68	2	1	2	4	1	1	3	4	3	3	5	29	0	0	1000	0	0	1000	10:00:00	0	2	1	2	4	3	12
44	1	2	5	2	1	2	2	1	NO	54	1	1	0	2	2	0	5	5	5	1	5	27	0	0	960	0	1440	2400	05:00:00	3	4	3	3	4	4	21
71	2	4	5	8	8	3	1	3	NO	93	1	1	2	4	3	3	3	2	5	5	5	34	0	0	0	1920	1440	3360	06:00:00	4	5	4	5	5	4	27
57	1	2	4	1	1	4	2	2	NO	53	2	1	4	3	2	3	3	4	5	5	5	37	0	0	0	2880	2160	5040	07:00:00	3	5	2	5	5	4	24
29	2	2	5	2	1	3	5	2	NO	78	3	1	1	2	3	1	5	4	5	3	5	33	0	0	720	720	240	1680	09:00:00	3	5	4	5	5	4	26
61	1	2	3	1	1	3	3	3	NO	62	1	1	2	2	2	1	4	4	4	5	5	31	0	0	1800	0	0	1800	11:00:00	2	4	2	3	4	3	18
47	1	1	4	1	1	4	4	1	NO	71	2	1	3	2	2	1	3	3	4	5	5	31	0	0	480	0	1200	1680	09:00:00	2	4	3	5	4	3	21
33	1	1	5	1	1	2	2	1	NO	60	1	1	1	3	1	2	2	3	0	5	5	24	1920	1440	240	2400	1800	7800	04:00:00	4	5	4	3	4	4	24
30	2	1	5	2	2	3	2	1	NO	86	1	1	3	3	3	2	3	3	4	4	5	32	0	0	480	1600	0	2080	08:00:00	1	4	2	3	4	3	17
59	2	2	3	1	5	3	4	1	NO	60	1	1	2	2	2	1	4	4	3	5	5	30	0	0	0	0	0	0	06:00:00	0	3	2	2	3	3	13
50	2	1	5	1	1	3	2	3	NO	74	1	0	2	2	1	2	4	4	5	3	5	29	0	0	0	2560	0	2560	09:00:00	3	5	4	4	4	4	24
39	1	2	5	2	2	2	2	2	NO	48	2	1	2	3	3	1	5	5	5	5	5	37	0	0	0	480	0	480	10:00:00	3	5	2	5	5	4	24
65	1	2	4	1	1	3	2	3	NO	80	1	1	2	3	1	1	3	4	5	4	2	27	0	0	0	0	0	0	08:00:00	2	4	2	4	4	4	20
42	1	1	4	1	1	2	3	3	NO	54	0	0	2	2	0	0	2	3	3	5	5	22	4800	240	720	0	0	5760	02:00:00	4	4	4	4	5	5	26
59	2	2	5	1	1	4	4	2	NO	73	2	1	3	3	2	2	5	4	5	5	5	37	0	3600	1260	320	0	5180	06:00:00	2	5	2	3	4	3	19
53	2	2	5	1	1	3	4	3	NO	84	1	1	3	2	2	2	3	4	4	5	5	32	0	0	640	1080	0	1720	01:30:00	3	4	3	3	4	4	21
62	2	2	5	1	1	4	2	3	NO	64	0	1	2	2	2	1	2	4	5	5	5	29	0	0	0	0	0	0	07:00:00	3	5	2	4	5	4	23
50	2	2	5	1	1	3	3	1	NO	80	0	1	2	0	0	3	4	4	4	4	5	27	0	0	1200	1200	0	2400	10:00:00	3	5	2	5	5	4	24
53	2	2	5	1	1	3	2	2	NO	85	1	1	2	2	2	1	3	4	5	1	5	27	0	0	0	0	0	0	10:00:00	3	5	1	2	4	2	17
32	1	2	5	2	1	1	2	1	NO	56	1	1	4	3	2	1	3	4	4	5	5	33	0	0	360	320	400	1080	10:00:00	1	4	3	4	4	3	19
28	1	2	4	4	1	1	2	1	NO	72	3	1	1	2	1	1	4	4	4	5	5	31	0	0	200	0	1440	1640	08:00:00	3	4	3	3	4	4	21
37	1	2	5	2	1	3	3	2	NO	57.5	2	1	2	3	1	2	5	5	4	5	5	35	0	0	1120	720	480	2320	00:30:00	3	4	4	4	4	5	24
26	2	1	4	2	1	4	4	1	NO	84	2	1	3	3	3	1	3	2	3	5	5	31	0	0	840	1200	240	2280	10:00:00	3	4	2	3	5	4	21
49	1	2	5	1	1	4	3	3	NO	51	2	1	3	2	2	1	1	4	4	5	5	30	0	0	560	5600	0	6160	03:00:00	1	3	2	3	4	4	17
50	1	2	5	1	1	4	3	1	NO	75	2	1	2	3	2	2	4	4	5	2	5	32	0	2160	0	0	0	2160	01:00:00	0	5	3	4	4	4	20
48	2	1	4	2	1	3	2	3	NO	73	1	1	0	0	0	0	3	4	5	3	5	22	0	0	0	0	0	0	08:00:00	5	5	4	3	4	4	25
60	2	2	4	1	1	2	2	1	NO	92	1	1	4	3	2	1	3	4	4	5	5	33	0	0	0	0	0	0	12:00:00	4	5	2	3	4	4	22
60	1	2	3	1	1	3	2	1	NO	52	1	1	4	3	2	2	4	3	5	5	5	35	0	0	2520	0	800	3320	08:00:00	5	5	4	3	5	4	26
51	2	2	5	1	1	3	4	2	NO	67	1	1	3	4	3	2	3	4	2	5	5	33	0	0	0	0	160	160	07:00:00	3	5	2	4	4	4	22
51	1	1	4	1	1	2	2	1	NO	55	1	1	4	4	2	1	4	4	5	5	5	36	0	0	300	0	0	300	08:00:00	2	4	3	5	4	3	21
56	1	3	5	3	1	4	3	2	NO	65	1	1	3	4	2	2	4	4	4	4	5	34	720	480	800	0	360	2360	01:00:00	1	4	4	3	4	4	20
61	1	3	3	1	1	3	2	3	NO	57	1	0	2	2	3	2	5	4	5	5	5	34	0	0	0	320	0	320	09:00:00	2	4	2	3	3	2	16
28	1	1	4	2	2	4	3	2	NO	52	3	1	4	3	2	2	4	3	5	0	5	32	0	0	480	0	0	480	10:00:00	5	5	3	3	5	4	25
34	2	2	4	1	1	2	2	2	NO	75	1	1	1	2	2	1	4	5	4	3	5	29	0	960	1400	0	160	2520	08:00:00	2	4	2	2	3	3	16
39	2	2	4	2	1	2	2	1	NO	75	1	1	3	2	2	1	4	3	5	3	5	30	0	0	0	960	720	1680	10:00:00	2	5	2	5	4	4	22
37	1	2	4	1	1	3	4	2	NO	58	2	1	5	5	0	2	2	4	5	1	5	32	0	0	0	0	400	400	08:30:00	3	4	2	2	1	4	16
62	2	1	4	1	1	1	1	3	NO	72	1	1	1	2	1	1	4	4	5	4	4	28	480	960	1200	240	1800	4680	10:00:00	3	4	2	3	3	3	18
38	2	1	5	3	1	1	1	1	NO	75	1	1	3	3	2	2	4	3	5	5	4	33	0	0	240	480	240	960	06:30:00	3	5	4	4	5	4	25
56	1	1	4	1	1	1	1	1	NO	65	1	0	3	2	2	2	3	2	5	5	5	30	0	0	320	640	0	960	10:00:00	4	5	4	5	5	4	27
58	2	3	5	1	1	3	1	3	NO	92	1	1	1	2	1	2	4	4	5	5	5	31	0	0	1440	0	320	1760	10:00:00	5	5	3	4	4	4	25
38	1	1	4	1	1	3	2	1	NO	48	4	1	5	5	2	2	4	4	4	5	5	41	0	0	1680	0	720	2400	15:00:00	2	4	3	3	4	3	19
43	2	2	5	2	1	4	3	2	NO	94	2	0	3	3	2	2	5	5	5	3	5	35	0	0	0	0	0	0	11:00:00	1	3	2	5	4	1	16
50	2	2	5	1	1	3	4	2	NO	93	1	1	1	2	2	2	3	4	5	3	5	29	0	0	0	0	0	0	08:00:00	2	4	4	4	4	4	22
45	2	2	5	1	1	4	5	1	NO	94	1	1	2	3	2	1	3	4	4	3	5	29	0	0	540	240	0	780	06:00:00	4	5	3	3	4	5	24
65	1	2	5	1	1	3	2	1	NO	50	1	1	2	2	2	2	4	4	5	5	5	33	0	0	840	2160	0	3000	09:00:00	2	4	2	4	4	4	20
51	1	1	3	1	1	2	2	1	NO	64	2	1	2	2	3	3	4	4	5	4	5	35	0	0	0	0	0	0	10:00:00	1	3	2	3	3	3	15
48	1	2	4	1	1	2	2	1	NO	48	2	1	2	2	3	3	5	4	4	5	5	36	0	0	0	0	480	480	10:00:00	2	5	2	3	4	3	19
52	2	1	4	1	1	1	2	1	NO	80	0	1	3	3	3	2	4	4	4	5	5	34	0	0	1200	0	0	1200	16:00:00	3	4	1	5	3	2	18
60	2	2	3	1	1	2	3	2	NO	95	4	1	3	4	5	1	4	5	4	3	5	39	0	0	2240	0	0	2240	04:00:00	3	5	3	3	4	4	22
57	1	2	3	1	1	4	3	1	SI	80	1	1	3	3	2	2	4	4	5	5	5	35	0	0	900	0	360	1260	07:00:00	2	5	2	3	4	4	20
44	1	2	5	1	1	2	5	2	NO	65	2	1	4	4	3	2	3	3	4	3	5	34	0	0	1440	480	0	1920	10:00:00	2	5	4	4	5	4	24
47	2	2	4	2	1	4	4	1	NO	70	2	1	4	3	2	2	4	4	5	4	5	36	0	0	0	720	3000	3720	05:00:00	3	4	4	4	4	4	23
26	2	1	4	6	9	2	2	3	NO	88	1	1	5	5	5	0	5	5	5	5	5	42	0	0	0	0	0	0	16:00:00	5	5	0	4	4	3	21
54	2	2	5	1	1	4	4	3	NO	69	1	1	2	2	3	3	3	4	5	4	5	33	0	3000	400	0	720	4120	07:30:00	2	4	2	2	3	2	15
61	2	4	4	1	1	3	1	1	NO	72	1	0	0	1	2	0	3	3	5	3	3	21	0	0	400	2160	1680	4240	06:00:00	3	5	3	4	4	4	23
42	1	1	4	1	1	2	1	1	NO	78	2	1	3	2	2	2	5	4	2	3	5	31	0	0	1200	480	0	1680	05:00:00	3	3	2	4	4	4	20
41	1	2	5	2	2	2	4	1	NO	57	1	1	4	3	1	3	3	4	4	5	5	34	0	0	0	0	0	0	12:00:00	3	5	4	3	5	5	25
60	1	1	4	1	2	2	2	1	NO	55	1	1	1	1	1	1	4	5	5	1	4	25	0	0	600	0	0	600	04:00:00	5	5	2	5	5	4	26
24	1	1	3	6	9	4	4	2	NO	56	1	1	2	1	1	2	3	4	5	1	5	26	0	0	0	0	480	480	13:00:00	1	3	2	2	3	3	14
53	2	3	4	2	1	2	4	3	NO	80	1	1	2	0	1	2	3	3	3	1	5	22	5000	0	0	0	0	5000	08:00:00	3	3	4	2	5	2	19
65	2	2	5	1	1	3	2	3	NO	86	0	0	2	2	2	2	2	5	5	3	5	28	0	3600	2520	0	0	6120	05:00:00	1	2	2	3	5	4	17
45	2	2	5	1	1	4	5	1	NO	82	3	1	4	3	2	2	4	4	4	5	5	37	0	0	0	0	0	0	06:00:00	3	4	2	1	3	2	15
24	1	1	4	6	9	2	3	1	NO	49	1	2	0	0	3	3	2	3	4	5	0	23	0	0	560	0	0	560	03:00:00	0	1	1	0	1	3	6
21	1	1	3	5	9	4	5	2	NO	55	1	1	4	4	2	0	3	4	5	5	5	34	0	0	0	240	240	480	05:00:00	5	5	4	4	5	5	28
28	1	1	4	6	9	1	3	3	NO	60	1	1	5	4	4	1	3	4	4	5	5	37	0	0	0	2400	1200	3600	05:00:00	4	4	4	5	5	5	27
30	1	1	3	6	9	2	4	3	NO	66	1	1	1	1	1	2	3	4	5	2	5	26	0	0	0	2400	2400	4800	03:00:00	5	5	5	5	5	4	29
32	2	2	5	2	1	2	2	3	NO	88	2	1	4	3	3	2	3	4	2	3	5	32	0	0	840	240	0	1080	10:00:00	4	5	4	3	4	4	24
23	1	1	3	6	1	3	5	1	NO	70	2	1	1	3	3	1	3	4	5	3	5	31	0	0	960	0	720	1680	05:00:00	4	5	4	5	4	4	26
59	1	3	5	1	1	4	2	3	NO	60	2	1	3	3	2	1	4	4	4	5	5	34	0	0	0	0	720	720	05:00:00	2	5	3	3	4	4	21
19	1	1	3	6	9	4	3	2	NO	53	1	1	1	1	0	1	5	4	4	5	5	28	0	0	0	0	1200	1200	07:00:00	0	4	4	3	5	3	19
62	1	1	5	1	2	2	1	1	NO	63	1	0	2	3	2	2	4	4	4	3	5	30	0	2400	0	0	1200	3600	05:00:00	4	4	2	3	4	4	21
21	1	1	3	6	9	3	4	3	NO	49	2	0	3	2	2	3	3	4	5	3	5	32	0	0	200	0	0	200	12:00:00	1	3	2	3	4	3	16
26	1	1	4	6	9	4	3	2	NO	57	1	1	1	2	1	1	4	4	3	5	5	28	0	0	0	480	180	660	20:00:00	2	5	3	3	4	3	20
23	1	1	4	6	9	4	4	1	NO	61	1	1	2	2	2	2	3	4	4	5	5	31	0	0	0	0	720	720	12:00:00	3	5	3	3	4	3	21
41	1	2	4	1	9	3	2	2	NO	59	1	1	3	2	2	3	4	4	4	4	5	33	0	0	400	480	480	1360	09:00:00	3	5	2	4	4	4	22
20	1	1	3	6	9	4	4	2	NO	45	3	2	1	3	4	0	5	5	1	5	0	29	0	0	840	1440	1440	3720	04:30:00	3	4	3	4	4	4	22
20	1	1	3	4	4	2	3	1	NO	65	1	1	2	2	0	1	3	4	5	3	5	27	0	1440	720	480	0	2640	03:00:00	2	3	2	0	4	4	15
38	2	2	5	2	1	4	2	1	NO	78	1	1	2	2	2	1	4	4	4	5	5	31	0	0	0	0	0	0	10:00:00	3	5	2	3	5	4	22
22	1	1	3	4	4	4	5	2	NO	63	1	1	3	3	3	2	3	4	2	2	5	29	0	2160	0	720	0	2880	10:00:00	3	4	3	3	4	3	20
43	1	2	5	2	1	2	2	3	NO	67	5	1	5	5	3	2	5	5	5	5	4	45	0	0	360	720	720	1800	08:00:00	5	4	2	5	4	3	23
23	1	1	3	6	9	3	3	1	NO	50	1	1	2	2	3	0	5	5	5	5	5	34	0	0	600	0	0	600	06:00:00	1	2	1	2	4	3	13
21	2	1	3	6	4	3	5	3	NO	74	1	1	3	3	3	3	2	2	2	5	5	30	0	0	720	96	1440	2256	12:00:00	3	5	3	3	4	4	22
29	1	1	4	6	9	3	3	1	NO	87	0	1	2	1	1	1	3	3	5	0	5	22	0	0	240	0	0	240	08:00:00	2	3	2	2	3	3	15
23	1	1	4	6	9	2	4	2	NO	55	2	1	2	3	4	2	5	5	5	3	5	37	0	0	1200	0	1440	2640	10:00:00	3	5	4	4	5	4	25
62	1	2	4	1	2	3	2	2	NO	63	1	0	3	4	1	1	4	5	2	5	5	31	0	0	0	0	0	0	09:00:00	4	4	1	5	4	2	20
25	1	2	3	6	9	3	2	1	NO	72	1	2	4	4	1	3	5	3	3	1	5	32	0	0	840	0	0	840	06:00:00	4	5	4	4	5	4	26
25	1	1	4	6	1	2	2	3	NO	47	1	1	1	2	3	4	2	3	3	3	5	28	0	0	0	0	0	0	05:00:00	0	2	2	2	3	2	11
43	1	2	5	2	1	2	3	2	NO	54	1	0	2	2	1	1	4	5	5	5	5	31	0	0	600	960	720	2280	07:00:00	3	5	4	4	5	4	25
21	1	1	4	6	7	3	3	1	NO	90	1	2	2	3	4	3	4	3	5	3	5	35	0	0	0	720	720	1440	06:00:00	3	5	4	5	4	4	25
50	1	2	4	2	1	4	4	2	NO	80	2	1	2	3	4	3	5	3	5	0	5	33	0	0	0	0	720	720	01:00:00	1	5	2	3	5	4	20
25	1	1	3	6	9	2	4	3	NO	71	1	1	4	3	3	1	4	2	4	5	5	33	0	0	320	0	0	320	10:00:00	1	5	2	3	4	3	18
36	2	2	4	1	1	2	4	1	NO	85	1	1	1	1	1	2	3	4	5	4	5	28	0	0	0	0	0	0	10:00:00	5	5	4	5	5	4	28
30	1	1	5	2	1	2	3	2	NO	58	1	1	3	3	2	2	3	4	4	4	5	32	0	240	800	0	480	1520	12:00:00	3	5	4	4	4	4	24
30	1	2	5	2	2	3	2	1	NO	78	2	1	2	2	1	1	3	4	5	4	5	30	0	0	420	240	240	900	08:00:00	0	5	4	3	4	3	19
23	2	1	4	6	9	4	5	2	NO	73	4	1	4	4	3	1	3	4	4	1	5	34	0	0	720	1440	1440	3600	08:00:00	1	4	4	3	5	5	22
23	1	1	4	6	9	4	5	2	NO	57	2	1	3	3	2	1	4	4	4	5	5	34	0	0	480	480	0	960	07:00:00	2	5	4	5	4	4	24
22	1	1	3	6	9	4	4	2	NO	55	2	1	3	2	2	2	2	3	4	4	5	30	0	0	0	0	0	0	08:00:00	4	5	4	3	4	5	25
20	1	1	3	6	6	3	5	1	NO	72	2	1	5	5	4	0	5	5	4	4	5	40	0	0	1200	0	0	1200	08:00:00	3	4	4	4	4	3	22
65	1	2	4	1	1	4	2	1	NO	52	1	1	2	1	2	3	5	3	5	4	5	32	0	0	840	0	0	840	08:00:00	3	4	2	4	4	4	21
27	1	1	3	2	5	3	3	2	NO	56	2	1	5	5	2	2	5	4	5	3	5	39	0	0	720	0	240	960	06:00:00	3	4	3	2	1	3	16
21	1	1	3	6	9	4	4	1	NO	67.7	1	1	1	2	1	1	1	2	5	1	5	21	0	0	0	0	0	0	08:00:00	2	5	3	3	5	4	22
25	1	1	3	6	9	3	4	2	NO	64	1	1	2	2	2	2	3	4	5	1	5	28	0	0	600	720	280	1600	06:30:00	1	4	4	5	5	5	24
26	1	1	4	5	5	3	4	3	NO	45	2	2	1	2	3	1	2	3	2	3	5	26	3840	2880	0	0	0	6720	05:00:00	4	5	4	3	5	5	26
19	1	1	3	6	9	3	2	3	NO	60	1	1	2	2	0	2	3	4	5	3	5	28	0	0	0	0	0	0	06:00:00	4	5	4	4	4	5	26
54	2	2	5	1	1	4	2	1	NO	84	2	1	2	2	2	2	2	4	5	1	5	28	0	0	720	720	480	1920	04:00:00	3	4	3	5	4	4	23
20	1	1	3	6	1	3	3	2	NO	58	1	1	1	2	2	1	4	4	5	4	5	30	0	0	0	720	0	720	07:00:00	2	3	2	2	1	3	13
33	2	1	4	2	1	1	2	1	NO	77	1	1	1	1	2	1	4	4	5	3	5	28	2160	1080	0	240	480	3960	01:00:00	3	5	4	4	4	4	24
20	1	1	3	6	9	4	3	2	NO	75	2	1	3	2	2	1	4	4	5	0	5	29	0	0	0	0	0	0	13:00:00	3	5	4	4	4	3	23
21	1	1	4	6	6	2	4	3	SI	49	1	1	4	2	3	3	1	4	5	5	0	29	0	0	0	0	0	0	05:00:00	4	2	1	4	4	2	17
23	2	1	3	6	9	4	4	2	NO	72.5	2	1	1	0	1	2	3	4	4	5	5	28	0	0	0	2400	0	2400	11:00:00	3	5	4	4	4	5	25
22	2	1	3	6	9	4	4	1	NO	75	2	1	2	2	2	2	3	3	5	5	5	32	0	0	0	3200	0	3200	07:00:00	2	5	3	4	4	4	22
20	1	1	3	6	9	2	4	3	NO	80	2	1	1	1	2	1	3	4	4	5	5	29	0	300	360	1440	720	2820	09:00:00	2	5	4	4	4	3	22
21	1	1	3	6	9	3	4	1	NO	58	1	1	2	2	2	1	4	4	5	1	5	28	0	0	200	1200	720	2120	05:00:00	2	4	4	5	4	4	23
20	1	1	3	6	7	2	5	1	NO	50	3	1	3	4	3	2	3	3	2	5	5	34	0	0	0	720	2160	2880	05:00:00	2	4	4	3	4	4	21
31	1	2	4	2	1	4	2	1	NO	68	3	1	2	4	2	1	3	4	4	3	4	31	0	0	560	0	480	1040	08:00:00	3	4	3	3	4	3	20
23	2	1	3	6	1	2	2	1	NO	56	3	1	0	1	2	2	3	4	4	1	5	26	0	0	192	1920	0	2112	07:00:00	1	4	4	3	4	4	20
27	1	1	4	6	7	2	2	2	NO	52	3	1	2	2	5	1	4	4	5	5	5	37	0	0	1200	960	960	3120	10:00:00	3	4	4	5	5	4	25
21	1	1	3	4	4	3	5	3	NO	58	1	1	1	1	3	2	1	3	5	3	5	26	0	0	0	960	240	1200	09:00:00	1	5	3	4	4	4	21
19	2	1	3	6	9	2	3	1	NO	62.5	2	1	2	2	2	1	3	4	4	3	4	28	0	0	160	1920	0	2080	05:00:00	4	5	3	5	5	4	26
20	1	1	3	6	4	4	4	2	NO	59	1	1	2	2	3	0	5	5	5	5	5	34	0	0	180	480	0	660	12:00:00	2	1	1	2	4	2	12
24	1	1	4	3	1	3	2	1	NO	63	2	1	2	4	3	2	3	4	5	5	5	36	0	600	0	0	0	600	12:00:00	1	4	4	4	5	3	21
49	1	3	3	2	1	1	2	3	NO	65	2	0	4	4	0	2	5	3	5	0	5	30	0	0	0	720	720	1440	03:00:00	5	5	4	5	5	4	28
51	1	2	5	1	1	4	4	1	NO	50	1	1	3	3	3	2	3	4	4	4	5	33	0	0	960	0	480	1440	07:00:00	3	5	4	4	4	5	25
48	2	2	5	1	1	2	4	3	NO	72	2	1	2	2	1	2	3	4	3	5	5	30	0	0	0	160	0	160	08:00:00	2	5	3	3	4	2	19
21	1	1	3	6	9	4	4	2	NO	48	1	0	3	3	3	0	5	5	4	1	5	30	0	0	840	720	0	1560	13:00:00	3	4	4	3	4	4	22
22	1	1	3	6	9	3	3	2	NO	48	2	1	4	3	1	3	4	4	4	1	5	32	0	0	0	960	0	960	05:00:00	2	5	2	3	4	4	20
29	2	1	4	2	1	2	4	1	NO	74	3	1	3	3	2	1	3	4	4	3	2	29	0	2880	0	2400	0	5280	08:00:00	2	3	4	3	1	3	16
22	1	1	3	6	9	1	2	1	NO	76	4	2	2	2	3	0	5	5	1	4	4	32	0	0	720	0	0	720	08:00:00	4	4	3	0	4	4	19
25	1	1	3	1	5	2	4	1	NO	48	2	1	4	4	4	0	5	5	5	5	5	40	0	4320	240	0	0	4560	01:00:00	4	5	4	3	4	4	24
28	1	1	4	6	9	3	4	3	NO	55	1	1	1	1	1	1	4	4	5	3	5	27	0	0	0	0	0	0	08:00:00	4	5	3	4	5	3	24
45	1	2	3	1	1	4	4	2	NO	69	1	1	1	3	3	1	5	5	4	5	5	34	0	0	0	0	0	0	09:00:00	1	5	4	3	4	3	20
65	1	3	4	1	1	2	1	1	NO	67	2	1	4	3	2	2	5	5	5	5	5	39	0	0	480	0	0	480	06:00:00	4	4	2	5	4	4	23
20	1	1	3	6	1	1	3	3	NO	48	1	0	3	3	2	0	5	5	5	1	5	30	0	0	1680	1080	720	3480	04:00:00	2	0	3	3	3	5	16
26	1	1	4	6	9	2	2	3	NO	60	1	1	2	2	0	3	4	4	5	5	5	32	0	0	0	0	720	720	03:00:00	2	5	4	2	5	5	23
22	1	1	3	6	9	4	3	3	NO	45	2	1	0	3	3	3	5	4	4	5	5	35	0	0	640	0	0	640	05:00:00	2	5	4	5	5	4	25
20	1	1	3	6	1	3	4	2	NO	67	2	1	3	3	2	1	4	4	4	5	5	34	0	0	0	0	480	480	10:00:00	3	4	4	4	4	4	23
21	2	1	3	6	9	4	2	1	SI	65	3	1	3	2	3	2	2	4	3	5	5	33	0	0	0	1440	960	2400	10:00:00	3	4	3	2	5	1	18
23	2	1	3	6	9	4	3	2	NO	79	1	1	1	1	1	1	3	3	4	4	5	25	0	0	180	0	0	180	06:00:00	1	2	2	1	4	3	13
58	2	2	5	1	1	4	3	3	NO	75	2	1	4	3	4	3	4	4	4	3	5	37	0	0	1080	0	360	1440	10:00:00	5	4	2	5	4	4	24
28	1	1	4	3	7	2	2	2	NO	63	1	0	5	4	1	1	3	4	1	5	5	30	1440	360	0	0	360	2160	12:00:00	3	4	4	4	4	4	23
55	1	2	4	1	1	3	4	2	NO	65	3	0	4	3	2	2	4	4	5	4	5	36	0	0	0	0	480	480	09:00:00	2	4	2	2	4	4	18
32	1	2	4	3	5	2	2	3	NO	64	1	1	1	1	0	3	4	4	3	1	5	24	0	0	0	1120	448	1568	05:00:00	5	5	4	5	5	4	28
28	2	2	3	6	9	3	3	2	NO	103	3	1	1	3	2	3	2	2	4	1	5	27	0	0	0	0	0	0	10:00:00	1	1	2	3	4	1	12
44	2	1	5	7	1	2	3	2	SI	76	2	1	2	3	3	1	5	4	5	3	3	32	0	0	840	0	1200	2040	12:00:00	3	4	3	3	4	4	21
22	2	1	3	6	9	1	3	2	NO	80	1	2	2	1	2	1	3	4	2	4	2	24	0	0	0	1800	0	1800	04:00:00	4	4	3	5	5	5	26
55	1	2	5	1	1	3	2	1	NO	63	4	1	3	3	5	0	5	5	5	4	5	40	0	0	600	0	0	600	10:00:00	4	4	3	3	4	3	21
22	1	1	3	6	9	2	4	2	NO	60	1	1	1	2	2	0	4	5	5	5	5	31	0	0	80	0	0	80	04:00:00	0	4	4	1	4	2	15
21	1	1	3	6	9	3	4	1	NO	49	1	1	2	2	2	2	3	4	5	3	5	30	0	0	0	1800	1800	3600	06:00:00	3	5	4	5	5	5	27
62	2	2	3	1	1	4	3	3	NO	74	1	1	1	2	1	1	3	3	4	5	5	27	0	240	960	0	0	1200	03:30:00	3	5	3	1	4	4	20
41	2	1	4	4	1	2	2	3	NO	78	3	1	1	2	1	2	4	4	5	5	5	33	0	0	900	960	600	2460	08:00:00	4	4	2	5	5	4	24
23	2	1	3	6	9	2	4	3	NO	76	2	0	2	1	2	1	1	4	4	3	5	25	0	0	0	0	0	0	16:00:00	1	4	3	4	4	2	18
20	1	1	3	6	9	4	4	2	NO	47	1	1	2	1	2	1	2	2	5	5	5	27	0	0	0	0	0	0	08:00:00	3	5	4	5	5	5	27
27	1	2	3	6	9	1	2	3	NO	98	2	2	0	3	0	2	2	2	5	1	5	24	0	0	0	480	240	720	06:00:00	1	4	3	2	3	3	16
65	1	2	4	1	1	3	2	1	NO	50	1	1	3	3	3	3	5	4	5	5	5	38	0	0	800	0	800	1600	10:00:00	1	5	2	4	1	4	17
21	1	1	3	6	9	4	5	2	NO	60	2	1	2	3	2	1	4	2	5	5	5	32	0	0	0	0	0	0	08:00:00	1	5	3	3	4	1	17
47	2	2	5	1	1	3	5	1	NO	70	2	1	3	3	3	2	4	4	4	5	5	36	0	0	240	4000	0	4240	05:00:00	3	4	2	5	4	4	22
20	2	1	3	6	9	4	4	2	NO	72	2	1	2	2	1	2	2	4	5	5	5	31	0	0	0	1440	0	1440	04:00:00	2	5	4	4	5	4	24
24	1	1	4	6	9	4	4	2	NO	57	1	1	2	2	0	4	3	4	3	5	5	30	0	0	600	720	0	1320	08:00:00	3	4	3	5	4	4	23
22	1	1	4	6	7	4	5	2	NO	57	2	1	3	3	2	0	5	5	4	4	5	34	0	0	1200	0	160	1360	08:00:00	2	5	3	4	5	4	23
19	1	1	3	6	7	4	4	1	NO	55	1	1	2	2	2	1	4	4	5	5	5	32	1080	2400	0	720	720	4920	03:00:00	2	5	4	5	5	4	25
21	1	1	3	6	7	3	3	1	NO	53	2	1	2	2	1	1	3	4	5	1	5	27	0	0	160	0	0	160	10:00:00	4	4	2	2	4	3	19
58	2	2	5	1	1	2	3	2	NO	96	1	1	2	2	1	1	4	5	4	5	5	31	0	0	0	960	0	960	08:00:00	3	5	2	3	4	3	20
21	1	1	3	6	1	4	4	2	NO	54	2	1	5	4	2	2	4	4	4	0	5	33	0	0	1200	0	0	1200	08:00:00	0	4	2	4	4	3	17
21	1	1	3	6	9	2	2	1	SI	55	2	1	1	3	2	0	4	4	5	4	5	31	0	0	840	0	40	880	05:00:00	3	4	4	4	4	4	23
25	1	1	4	5	1	4	3	2	NO	55	0	1	1	2	2	2	3	4	5	5	5	30	0	0	0	0	0	0	12:00:00	2	5	4	3	5	4	23
28	2	1	4	6	9	3	4	3	NO	78	4	1	5	5	3	2	4	0	2	1	5	32	0	0	0	1800	0	1800	10:00:00	5	4	3	3	4	4	23
24	1	1	3	6	9	2	3	3	NO	75.5	0	1	0	0	1	0	3	4	5	1	5	20	0	0	0	0	0	0	10:00:00	3	4	2	2	4	3	18
49	1	2	5	1	1	3	2	1	NO	124	3	1	4	1	3	0	3	4	5	3	5	32	0	0	0	0	0	0	10:00:00	2	5	3	5	4	4	23
21	1	1	3	6	1	4	4	2	NO	69	1	1	2	2	0	3	4	4	5	5	5	32	0	0	0	0	0	0	07:00:00	2	3	3	4	4	3	19
20	1	1	3	6	1	4	4	1	NO	53	2	1	4	2	1	2	3	2	4	3	5	29	0	0	1680	960	480	3120	06:00:00	4	5	5	3	5	5	27
21	1	1	3	6	9	1	1	3	NO	62	1	1	2	2	2	1	4	4	4	0	5	26	0	0	0	1440	720	2160	10:00:00	5	5	4	5	5	4	28
20	1	1	3	6	9	3	4	2	NO	43	1	1	0	0	0	1	3	4	4	3	5	22	0	2400	400	0	0	2800	10:00:00	2	5	4	5	4	4	24
24	2	1	3	6	9	4	5	2	NO	65	2	2	1	2	3	3	3	3	5	1	5	30	0	0	0	720	0	720	10:00:00	5	5	4	5	5	5	29
22	2	1	3	6	9	4	3	2	NO	95	2	1	5	3	4	2	2	4	0	3	5	31	0	0	0	2880	720	3600	05:00:00	5	5	4	5	5	5	29
27	1	2	3	1	3	2	3	1	NO	52	1	1	3	3	3	2	2	2	0	1	5	23	5760	4320	960	0	0	11040	04:00:00	5	5	4	5	4	3	26
23	2	1	3	6	9	3	4	1	NO	73	2	2	1	2	3	2	2	3	5	3	5	30	0	0	480	0	1440	1920	05:00:00	5	5	4	3	4	3	24
23	1	1	3	6	9	2	4	2	NO	63	1	1	1	1	0	2	3	4	4	5	5	27	0	0	1920	0	0	1920	06:00:00	0	2	1	2	4	2	11
33	1	2	4	1	1	3	4	2	NO	59	2	1	3	2	2	2	5	4	5	5	5	36	0	0	0	0	0	0	07:00:00	4	5	3	4	5	4	25
23	1	1	3	7	5	2	4	2	NO	58	1	1	3	3	3	1	3	3	5	3	5	31	3840	0	480	0	0	4320	06:00:00	4	3	2	1	1	1	12
38	2	2	3	1	1	1	2	2	NO	85	1	1	1	1	1	0	3	4	5	5	4	26	0	0	0	0	240	240	04:00:00	3	5	2	3	4	4	21
23	1	1	4	6	9	4	3	2	NO	57	2	1	1	3	2	3	3	3	4	5	5	32	0	0	0	0	480	480	10:00:00	0	2	2	2	3	3	12
45	2	2	3	1	1	2	4	3	NO	85	1	1	4	3	2	2	4	4	2	4	5	32	0	0	1000	0	0	1000	08:00:00	2	4	4	3	4	4	21
22	1	1	3	6	9	2	4	1	NO	72	2	1	1	2	0	3	4	4	2	4	5	28	0	0	840	0	540	1380	04:00:00	3	4	3	4	4	4	22
20	2	1	3	6	9	3	5	3	NO	75	1	1	2	3	2	1	3	4	5	1	5	28	0	0	0	1440	240	1680	06:00:00	2	4	4	1	5	4	20
32	1	1	4	6	5	1	1	1	NO	80	1	1	1	1	0	0	3	3	5	5	5	25	0	0	0	0	0	0	01:00:00	0	3	2	3	4	3	15
28	2	1	4	1	5	2	3	1	NO	75	1	1	2	2	3	2	4	4	4	5	5	33	0	0	560	240	0	800	03:00:00	2	4	2	2	4	3	17
27	2	1	3	6	9	3	3	2	NO	74	2	1	3	3	1	1	4	4	3	5	5	32	0	0	360	400	200	960	06:00:00	1	4	1	4	1	2	13
26	1	1	3	5	7	4	3	2	NO	40	0	1	3	3	1	2	4	5	5	3	3	30	0	0	0	2400	960	3360	02:06:12	0	1	0	2	2	0	5
23	1	1	4	2	6	4	3	2	NO	57	2	1	4	4	5	2	2	4	3	5	4	36	0	0	0	1440	0	1440	05:00:00	2	3	2	2	4	3	16
26	1	1	4	6	1	3	4	3	NO	55	2	1	3	3	2	2	3	3	3	5	5	32	0	0	840	0	1620	2460	06:00:00	4	5	4	5	4	4	26
23	2	1	3	4	6	1	2	3	NO	52	0	1	1	2	2	1	3	3	5	5	1	24	2880	0	960	0	0	3840	10:00:00	3	4	4	5	4	5	25
23	2	1	3	6	9	3	3	1	NO	68	1	1	3	3	0	3	1	4	5	5	5	31	0	0	0	1440	0	1440	04:00:00	1	4	3	5	5	3	21
19	1	1	3	6	9	4	4	2	NO	80	2	1	4	3	2	2	5	3	3	5	5	35	0	0	0	0	0	0	08:00:00	3	4	4	5	4	3	23
57	1	3	4	1	1	3	2	1	NO	63	4	1	5	4	2	2	3	4	4	5	5	39	0	0	2100	0	1680	3780	07:00:00	3	4	2	3	4	4	20
29	2	1	3	7	5	2	3	2	NO	65	1	1	2	2	3	3	3	4	5	5	5	34	0	0	640	480	0	1120	10:00:00	1	2	2	2	4	3	14
27	1	1	3	6	9	2	1	1	NO	67	1	2	1	5	2	2	3	3	3	5	2	29	0	0	1680	480	240	2400	12:00:00	1	3	1	3	2	4	14
19	2	1	3	6	1	2	5	1	NO	68	3	1	2	1	2	1	3	4	5	1	5	28	0	960	600	0	480	2040	09:00:00	2	4	3	3	4	4	20
23	1	1	3	6	9	4	2	2	NO	55	2	3	0	1	0	1	0	4	5	1	4	21	0	0	0	3360	3360	6720	05:00:00	4	5	4	3	5	5	26
52	2	2	5	1	1	4	4	2	NO	69	2	1	3	2	3	2	4	4	5	5	5	36	0	0	840	0	240	1080	04:00:00	2	5	2	4	4	4	21
60	1	2	5	1	1	2	3	2	NO	58	1	1	3	2	3	3	5	5	4	1	5	33	0	0	320	1440	1440	3200	07:00:00	1	4	1	3	4	4	17
47	1	2	4	1	1	4	2	1	NO	70	2	1	3	2	1	1	3	4	5	5	5	32	0	0	0	0	120	120	10:00:00	1	4	2	0	5	3	15
34	1	1	5	2	1	2	3	3	NO	64	2	1	4	5	0	1	2	3	5	5	5	33	0	0	0	1080	0	1080	05:00:00	1	4	2	4	1	3	15
21	1	1	3	4	6	3	5	3	NO	60	2	2	0	3	2	2	2	4	4	5	5	31	0	2160	200	1440	0	3800	10:00:00	3	4	2	4	4	3	20
27	1	1	4	6	9	3	4	1	NO	57	2	1	3	3	3	2	2	3	5	5	5	34	0	0	560	0	600	1160	08:00:00	2	4	2	3	4	4	19
19	2	1	3	6	9	3	3	2	NO	65	1	0	3	2	2	0	2	3	3	3	5	24	0	0	0	480	480	960	08:00:00	2	5	3	4	4	4	22
25	1	1	4	1	1	2	4	2	NO	59	4	1	3	3	3	3	4	2	5	0	5	33	0	0	0	1440	0	1440	08:00:00	5	5	3	5	5	5	28
34	2	2	5	2	1	2	3	1	NO	71	3	1	2	3	3	3	3	4	4	5	5	36	0	0	600	0	240	840	06:00:00	3	5	3	5	4	4	24
24	1	1	4	6	9	3	4	1	NO	48	2	1	1	1	3	1	3	4	5	5	5	31	0	0	0	0	480	480	08:00:00	3	4	3	2	4	4	20
20	1	1	3	6	9	4	4	3	NO	54	2	1	5	3	1	0	2	1	5	0	5	25	0	0	240	0	0	240	04:00:00	1	5	4	4	3	3	20
22	1	1	3	6	9	4	3	2	NO	80	1	1	1	2	0	1	4	4	5	5	5	29	0	0	0	0	0	0	11:00:00	2	5	3	4	5	4	23
66	1	2	4	1	1	3	2	1	NO	56	1	1	2	2	3	3	4	4	5	3	5	33	0	1200	560	480	0	2240	06:00:00	1	4	2	2	4	3	16
20	1	1	3	6	9	4	4	1	NO	54	2	1	3	3	2	2	2	3	2	4	5	29	0	0	480	1440	240	2160	08:00:00	3	5	4	3	4	3	22
24	1	1	3	6	1	2	2	2	NO	65	1	1	2	2	2	2	3	4	5	5	5	32	0	240	0	1440	0	1680	08:00:00	3	4	2	3	4	3	19
25	1	1	3	6	1	4	3	2	NO	52	2	1	2	3	3	2	4	4	4	5	5	35	0	0	0	720	1400	2120	06:00:00	2	4	3	2	5	3	19
37	1	2	4	1	3	4	3	1	NO	68	2	1	2	3	1	3	3	4	5	5	5	34	0	0	240	0	1000	1240	03:00:00	3	5	5	5	5	5	28
33	1	2	4	6	1	3	3	3	NO	83	4	1	3	4	2	4	3	4	5	5	5	40	0	0	0	480	240	720	13:00:00	3	4	3	4	4	4	22
21	1	1	3	6	9	1	5	3	NO	62	2	0	1	2	0	0	3	3	5	5	5	26	0	0	640	0	0	640	12:00:00	2	4	2	5	1	1	15
22	1	1	4	6	1	2	4	3	NO	60	2	1	5	4	1	3	4	4	4	5	5	38	0	0	480	0	240	720	05:00:00	3	4	3	4	5	4	23
21	1	1	3	6	9	4	4	3	NO	48	2	1	3	2	2	1	3	4	5	3	5	31	0	0	800	0	960	1760	02:00:00	1	4	3	4	4	4	20
43	2	2	4	1	1	4	3	1	NO	63	1	1	3	2	3	3	4	4	4	5	5	35	0	0	680	0	160	840	08:00:00	4	5	2	4	5	4	24
22	2	1	3	6	9	3	3	2	NO	60	1	1	3	3	2	2	3	3	5	1	5	29	0	0	360	1440	0	1800	12:00:00	2	3	2	5	4	3	19
20	1	1	3	2	5	4	4	3	NO	75	4	1	1	3	1	0	5	2	5	1	5	28	0	0	2160	1800	0	3960	12:00:00	0	5	4	3	5	4	21
20	1	1	3	2	1	3	4	2	NO	62	3	2	1	3	2	2	3	4	5	5	5	35	0	0	0	0	0	0	13:30:00	1	5	4	4	4	3	21
53	2	2	3	1	1	2	2	3	NO	85	1	1	3	3	2	2	4	4	5	3	5	33	0	600	80	2400	720	3800	04:00:00	3	5	4	2	4	4	22
21	1	1	3	6	9	2	3	1	NO	65	2	1	2	2	1	0	5	4	2	5	5	29	0	3600	0	1440	1680	6720	09:00:00	3	3	3	3	4	3	19
23	1	1	3	6	9	3	4	3	NO	75	1	1	2	3	2	2	3	4	5	5	5	33	0	0	0	0	0	0	08:00:00	1	4	3	3	4	4	19
24	1	1	3	6	9	1	2	3	NO	50	3	0	2	3	1	1	4	4	2	3	2	25	0	0	300	2400	0	2700	10:00:00	3	4	3	5	4	4	23
24	1	1	3	6	9	1	2	3	NO	50	3	0	2	3	1	1	4	4	2	3	2	25	0	0	300	2400	0	2700	10:00:00	3	4	3	5	4	4	23
25	2	1	3	6	9	3	4	1	NO	80	1	0	0	2	1	1	3	4	4	5	5	26	0	0	2160	960	540	3660	06:00:00	1	3	3	3	4	3	17
59	2	3	4	1	1	2	1	3	NO	78	2	1	2	2	3	2	4	4	5	5	5	35	0	0	0	0	480	480	04:00:00	2	5	3	5	4	4	23
22	1	1	3	6	9	4	5	1	NO	57	2	1	3	2	2	1	5	2	4	5	5	32	0	0	600	480	480	1560	06:00:00	3	4	4	3	4	3	21
30	1	2	4	2	5	2	2	2	NO	61	2	1	1	2	2	1	2	4	5	5	5	30	0	0	0	0	0	0	06:00:00	3	4	2	3	4	4	20
22	1	1	3	6	9	3	4	2	NO	50	1	1	0	5	5	0	5	5	5	5	5	37	0	0	300	0	0	300	08:00:00	1	4	2	2	4	2	15
31	2	2	4	1	1	3	2	3	NO	71	1	1	4	2	2	1	3	4	0	4	0	22	0	0	600	480	360	1440	10:00:00	4	5	4	4	4	4	25
24	1	1	3	6	9	1	2	3	NO	53	0	1	4	3	3	1	5	5	5	5	5	37	0	0	1440	960	480	2880	08:00:00	3	4	3	3	4	3	20
20	2	1	3	6	1	4	3	1	NO	83	1	0	3	4	3	2	3	2	3	1	5	27	0	0	0	2160	0	2160	08:00:00	3	4	4	4	4	4	23
23	1	1	4	2	1	2	4	1	NO	52	1	0	1	1	0	0	3	4	5	1	5	21	0	0	480	0	0	480	06:00:00	2	4	3	5	4	4	22
27	1	1	3	2	5	1	2	2	NO	52	1	1	1	2	1	1	4	4	4	1	5	25	0	0	0	0	0	0	10:00:00	2	4	4	5	5	4	24
23	1	1	3	6	9	2	4	2	NO	54	3	1	3	2	0	2	2	3	5	5	5	31	0	0	0	0	0	0	05:00:00	2	4	2	1	4	3	16
25	1	1	4	6	9	2	3	3	NO	45	2	1	1	1	2	0	4	4	5	2	5	27	0	0	360	0	0	360	06:00:00	3	5	3	3	4	3	21
25	1	1	4	6	9	1	2	3	NO	57	2	1	2	1	2	2	3	4	5	5	5	32	0	0	1680	0	480	2160	06:00:00	3	5	4	5	5	4	26
23	1	1	4	6	9	3	4	1	NO	49	2	1	2	1	2	3	5	5	4	1	3	29	0	0	960	0	0	960	06:00:00	2	3	2	4	4	4	19
20	1	1	3	6	9	4	3	2	NO	71	1	1	1	2	1	1	3	4	4	5	5	28	0	0	0	0	0	0	07:00:00	3	5	2	2	4	4	20
24	1	1	4	6	9	2	4	2	NO	66	2	1	3	2	2	3	3	4	4	5	5	34	0	0	480	0	1920	2400	08:00:00	3	5	3	4	4	4	23
22	1	1	3	6	9	4	4	2	NO	60	2	1	4	3	1	2	4	4	5	5	5	36	0	0	0	0	0	0	04:04:00	1	3	2	2	4	3	15
58	1	1	4	1	1	2	1	2	NO	75	1	0	1	2	1	2	4	4	5	5	5	30	0	0	0	0	480	480	10:00:00	4	5	5	5	5	4	28
21	1	1	3	6	9	4	4	2	NO	45	1	1	3	2	2	2	4	4	5	5	5	34	0	0	0	1440	0	1440	08:00:00	1	5	2	3	4	4	19
22	2	1	3	6	9	3	3	3	NO	67	2	1	2	2	2	2	2	4	5	1	5	28	0	0	0	0	0	0	06:00:00	2	4	3	2	4	4	19
19	1	1	3	6	9	2	2	3	NO	45	2	1	2	2	4	3	3	4	5	2	5	33	0	0	0	1440	1440	2880	08:00:00	1	4	3	4	5	4	21
29	1	2	4	1	5	2	2	1	NO	74	1	1	3	3	2	3	3	3	4	3	5	31	0	0	0	720	240	960	03:00:00	3	4	3	3	4	4	21
47	1	2	4	1	1	2	5	1	NO	45	5	0	1	2	2	1	5	4	4	5	5	34	0	0	0	360	840	1200	07:00:00	3	5	3	3	4	4	22
24	1	1	4	6	9	2	4	1	NO	55	2	1	3	3	3	3	3	3	2	3	5	31	0	0	360	1920	960	3240	05:00:00	3	4	4	4	4	3	22
24	1	1	3	6	1	4	3	2	NO	71	1	1	5	5	2	3	3	3	5	3	5	36	0	4320	0	0	1920	6240	05:00:00	1	4	3	4	5	3	20
19	1	1	3	6	9	3	4	1	NO	58	1	2	2	3	2	2	3	4	5	1	5	30	0	0	0	2160	0	2160	04:00:00	3	5	4	3	4	4	23
58	1	2	3	1	1	4	2	1	NO	58	1	1	1	3	1	3	3	4	4	5	5	31	0	0	0	0	480	480	08:00:00	5	5	2	3	4	4	23
25	1	1	3	1	5	2	2	2	NO	48	1	0	1	1	0	0	4	3	5	1	5	21	0	2160	0	0	720	2880	04:00:00	2	4	2	3	4	3	18
22	1	1	3	6	9	2	2	3	NO	53	2	1	2	3	2	2	3	4	4	5	4	32	0	0	1120	0	1080	2200	06:00:00	4	5	4	4	4	4	25
22	1	1	3	6	9	2	4	3	NO	53	1	0	3	3	3	1	5	4	4	5	5	34	0	0	400	0	120	520	08:00:00	1	3	1	3	3	3	14
22	1	2	4	6	9	4	2	3	NO	57	1	1	5	3	2	2	3	4	3	1	5	30	0	0	400	0	0	400	09:00:00	3	5	2	4	5	4	23
20	1	1	3	6	9	3	3	3	NO	58	1	1	5	4	3	0	3	3	4	3	5	32	0	0	0	2160	1080	3240	03:00:00	3	5	4	4	4	4	24
68	2	2	4	1	2	3	2	2	NO	138	4	1	3	3	3	2	3	3	4	5	5	36	0	0	0	0	0	0	15:30:00	5	5	3	5	5	4	27
20	1	1	3	6	5	2	4	1	NO	51	2	1	2	1	1	1	3	4	3	1	5	24	0	0	2520	0	0	2520	09:00:00	1	5	4	5	5	4	24
23	1	1	3	6	9	3	4	2	NO	66	1	0	5	5	4	1	5	5	3	5	5	39	0	0	300	0	0	300	10:00:00	5	5	4	5	5	3	27
26	1	1	4	6	1	4	5	1	NO	52	2	1	3	3	2	1	2	4	5	5	5	33	0	0	400	1920	0	2320	08:00:00	3	5	3	5	4	3	23
21	2	1	3	6	9	2	3	1	NO	60	4	1	1	1	4	2	3	0	5	5	5	31	0	0	1120	240	720	2080	10:00:00	3	5	3	3	5	4	23
26	2	1	4	6	1	3	4	1	NO	56	2	1	3	3	2	2	3	3	3	4	5	31	0	0	560	1600	0	2160	08:00:00	4	4	4	4	4	3	23
23	1	1	3	4	4	3	4	2	NO	54	3	1	0	2	2	2	3	4	5	5	5	32	2880	0	40	480	0	3400	08:00:00	2	4	4	3	5	3	21
19	2	1	3	6	9	4	3	3	NO	91	1	1	0	3	2	0	0	3	5	5	2	22	0	0	0	0	1440	1440	08:00:00	2	3	2	1	4	3	15
19	1	1	3	6	9	3	3	1	NO	57	3	3	1	1	2	3	2	3	4	3	5	30	0	0	720	0	0	720	05:00:00	2	4	2	3	4	4	19
29	1	1	4	6	9	2	3	3	NO	47	2	1	3	2	2	2	2	3	5	4	5	31	0	0	0	0	240	240	08:00:00	3	4	2	3	4	3	19
20	2	1	3	6	9	3	3	2	NO	94	2	1	1	2	1	3	4	4	5	3	5	31	0	0	320	1440	0	1760	06:00:00	4	5	3	5	4	4	25
22	1	1	3	6	1	3	5	1	NO	50	5	2	4	5	2	1	3	5	2	5	5	39	0	0	0	1440	0	1440	10:00:00	3	4	4	5	5	3	24
22	2	1	3	6	9	2	3	2	NO	70	3	1	2	2	2	1	1	4	2	5	5	28	0	0	480	480	960	1920	10:00:00	3	5	4	4	4	4	24
24	2	1	3	6	9	4	4	2	NO	60	1	3	2	2	2	3	1	1	3	3	3	24	0	0	600	1600	720	2920	06:00:00	3	5	4	2	5	5	24
26	1	1	4	6	9	4	4	2	NO	63	1	1	3	4	2	2	4	4	5	3	5	34	0	0	1440	480	480	2400	10:00:00	2	5	3	3	4	4	21
27	2	1	4	3	4	4	3	2	NO	68	3	1	3	3	1	2	3	4	5	5	5	35	0	0	1440	0	720	2160	08:00:00	4	4	2	4	4	4	22
21	1	1	3	6	1	3	4	1	NO	53	1	1	2	2	3	2	4	4	5	5	5	34	0	0	0	0	720	720	06:00:00	3	5	4	5	5	4	26
23	1	1	3	6	7	2	2	3	NO	51	2	1	2	1	1	1	3	4	5	3	5	28	0	0	960	0	0	960	10:00:00	3	4	4	5	5	4	25
25	2	1	3	6	9	1	4	1	NO	67	3	0	5	4	2	0	4	2	4	5	5	34	0	0	600	1080	600	2280	11:00:00	3	5	3	4	4	4	23
24	1	1	4	6	9	4	3	1	NO	57	1	1	2	1	1	2	3	3	5	5	5	29	0	0	400	480	240	1120	08:00:00	3	5	3	3	4	4	22
27	1	1	4	4	1	3	5	2	NO	77	0	1	2	3	1	1	2	1	5	5	5	26	0	0	0	720	0	720	13:00:00	3	4	1	3	4	3	18
47	1	2	4	1	2	2	2	1	NO	55	2	1	2	2	2	3	3	4	5	5	5	34	0	0	1680	0	0	1680	05:00:00	3	4	3	4	4	4	22
20	1	1	3	6	9	3	3	3	NO	70	1	1	0	4	2	1	3	4	5	3	5	29	0	0	0	960	720	1680	10:00:00	2	5	4	3	4	3	21
23	1	1	3	6	9	1	4	2	NO	65	2	1	3	3	2	1	3	4	4	1	5	29	0	240	80	480	0	800	06:00:00	4	5	4	5	4	4	26
20	1	1	3	6	1	2	4	1	NO	67	2	1	2	2	2	1	3	4	4	1	5	27	0	0	800	1920	480	3200	08:00:00	2	4	4	3	5	4	22
21	1	1	3	6	9	3	5	1	NO	66	2	1	2	1	1	0	3	4	5	5	5	29	0	0	900	1200	0	2100	06:00:00	4	5	5	5	4	4	27
22	1	1	3	6	9	3	4	2	NO	66	1	1	2	2	2	1	3	4	4	5	5	30	0	0	200	0	0	200	08:00:00	2	3	2	5	4	3	19
34	1	1	4	1	1	2	2	1	NO	54	1	1	2	2	2	2	4	4	4	4	5	31	0	0	360	480	480	1320	06:00:00	2	5	4	5	5	4	25
23	1	1	4	6	9	3	5	3	NO	69	2	1	3	3	2	1	5	4	4	5	5	35	0	0	280	480	2400	3160	08:00:00	1	5	3	3	4	4	20
21	1	1	3	6	9	3	5	2	NO	55	1	1	3	2	2	3	5	4	5	3	5	34	0	0	200	0	360	560	08:00:00	3	5	2	4	4	3	21
31	1	1	4	6	9	2	3	3	NO	62	1	0	3	2	1	1	5	4	4	1	5	27	0	0	1000	2400	960	4360	06:00:00	3	5	4	3	4	4	23
23	1	1	3	6	1	4	4	2	NO	48	4	1	4	3	2	3	5	4	4	1	5	36	0	0	320	480	480	1280	08:00:00	2	4	3	2	1	3	15
23	1	1	3	6	9	4	4	2	NO	45	3	1	4	4	2	3	4	2	5	5	5	38	0	0	0	0	0	0	05:00:00	3	4	3	5	4	4	23
25	2	1	4	6	9	3	4	3	NO	80	3	1	3	4	2	3	2	3	2	5	5	33	0	0	1680	720	720	3120	13:00:00	1	3	2	3	1	3	13
20	1	1	3	4	1	3	4	2	NO	47	3	1	2	3	2	1	3	3	5	5	5	33	0	0	360	0	0	360	05:00:00	2	4	4	4	4	3	21
21	1	1	3	6	9	2	4	2	NO	57	3	1	2	1	3	2	2	4	5	5	5	33	0	0	0	0	0	0	12:00:00	2	4	2	2	4	3	17
22	1	1	3	6	9	3	1	1	NO	68	2	1	3	1	1	2	3	3	4	5	5	30	0	0	560	480	240	1280	08:00:00	1	5	4	4	4	4	22
22	1	1	3	6	9	4	4	2	NO	68	1	2	2	2	1	2	4	4	5	1	5	29	0	0	600	0	0	600	08:00:00	4	3	2	2	3	2	16
23	2	1	3	6	6	4	5	1	NO	73	3	2	2	3	2	3	3	2	5	5	4	34	0	0	0	1920	1920	3840	05:00:00	5	4	2	3	4	4	22
69	2	3	4	1	1	4	1	3	SI	103	1	0	2	2	4	0	3	4	5	5	5	31	0	0	600	0	480	1080	05:00:00	2	4	2	3	4	4	19
22	1	1	3	6	9	2	5	2	NO	67	1	1	1	1	0	0	3	3	5	2	5	22	0	0	0	0	0	0	06:00:00	3	4	3	5	4	3	22
21	1	1	3	6	9	4	4	2	NO	52	1	1	2	3	2	2	5	4	2	3	5	30	0	0	0	960	0	960	05:00:00	3	5	3	3	4	4	22
26	1	1	3	1	9	1	3	3	NO	88	2	0	3	3	1	2	4	4	5	3	5	32	0	3600	0	0	0	3600	05:00:00	4	5	2	5	4	4	24
32	1	1	3	6	9	4	3	3	NO	50	1	1	3	2	1	2	3	3	4	1	5	26	0	1680	0	1680	1680	5040	20:00:00	5	5	5	5	5	4	29
22	1	1	3	6	9	3	5	2	NO	45	1	3	1	2	2	0	2	3	4	5	5	28	0	0	80	0	0	80	08:00:00	4	4	3	5	5	4	25
61	1	3	3	1	1	2	2	3	NO	70	1	1	4	4	2	2	2	4	5	5	5	35	0	400	840	0	1080	2320	08:00:00	4	5	4	5	4	4	26
23	1	1	4	6	6	4	3	1	NO	55	1	0	3	5	3	0	5	5	5	0	5	32	0	1440	2520	0	0	3960	12:00:00	1	1	2	3	4	2	13
23	1	1	3	6	1	4	4	1	NO	55	1	1	1	1	2	2	5	4	4	4	5	30	0	0	480	0	360	840	10:00:00	1	3	2	2	4	3	15
22	1	1	3	6	9	3	4	3	NO	55	1	1	1	2	2	2	5	5	5	3	5	32	0	360	560	0	480	1400	07:00:00	3	5	4	5	4	4	25
21	1	1	3	6	9	2	4	3	NO	58	2	1	1	1	2	1	4	4	5	1	5	27	0	0	480	0	0	480	10:00:00	2	5	3	4	5	3	22
29	1	2	4	6	9	1	2	3	NO	54	1	1	2	3	2	1	3	4	5	5	5	32	0	0	1680	0	720	2400	12:00:00	3	4	4	4	5	5	25
21	1	1	3	6	9	2	5	3	NO	50	2	1	2	3	3	1	4	3	3	5	5	32	0	0	720	0	480	1200	08:00:00	2	3	2	3	4	3	17
20	2	1	3	2	5	4	5	2	NO	65	0	1	2	2	0	1	3	3	5	1	5	23	0	0	0	0	0	0	06:00:00	4	5	4	5	5	4	27
23	1	1	4	6	9	2	2	1	NO	62	1	0	1	3	2	1	4	5	5	5	5	32	0	0	1800	0	0	1800	08:00:00	2	5	4	4	4	4	23
20	1	1	3	6	7	3	5	2	NO	48	1	2	3	3	3	2	3	2	2	1	5	27	0	0	480	2400	0	2880	03:00:00	3	5	3	4	4	5	24
23	1	1	4	6	9	2	4	3	NO	54	2	0	4	5	4	0	5	5	5	5	5	40	0	0	840	0	1120	1960	08:00:00	2	4	3	4	4	4	21
25	2	1	3	6	9	2	3	2	NO	90	2	1	5	4	3	2	3	4	4	3	5	36	0	0	1200	720	240	2160	06:00:00	4	5	4	4	5	4	26
24	1	1	4	6	9	2	4	2	NO	66	2	1	1	1	1	2	4	4	5	3	5	29	0	0	0	0	0	0	10:00:00	3	5	2	3	5	4	22
20	2	1	3	6	9	2	3	3	NO	62	4	1	3	2	2	0	4	4	2	5	5	32	0	0	0	480	0	480	09:00:00	4	4	3	5	5	4	25
22	1	1	3	6	9	2	3	1	NO	60	1	1	1	2	2	2	2	4	4	5	5	29	0	0	600	0	0	600	05:00:00	2	4	3	3	4	4	20
22	1	1	3	3	4	4	4	3	NO	82	1	1	2	1	1	2	4	4	3	1	4	24	0	500	480	0	0	980	07:00:00	1	3	3	3	4	3	17
25	1	1	3	6	9	3	3	1	NO	58	2	0	5	5	3	3	3	3	2	4	5	35	0	0	0	960	1680	2640	09:00:00	4	5	4	4	4	4	25
20	1	1	3	6	9	4	4	1	NO	65	2	1	3	2	3	2	3	4	2	3	5	30	0	0	1440	0	0	1440	10:00:00	3	3	3	3	4	4	20
25	2	1	4	1	5	2	3	1	NO	77	2	1	1	2	2	1	4	4	4	5	3	29	0	2160	0	0	120	2280	06:00:00	3	4	3	3	4	4	21
25	1	1	4	6	9	3	3	2	NO	62	2	1	3	3	3	2	3	5	4	5	5	36	0	0	0	480	120	600	06:00:00	3	4	4	5	4	4	24
21	1	1	3	6	9	4	4	2	NO	41	2	1	3	3	2	2	3	3	4	4	5	32	0	0	0	0	0	0	10:00:00	1	4	2	2	1	3	13
20	1	1	3	6	9	3	3	1	NO	53	1	0	4	4	2	0	3	3	5	0	5	27	0	0	0	0	0	0	05:30:00	3	4	3	4	4	2	20
23	1	1	3	6	9	2	2	1	NO	65	1	0	3	3	2	2	4	3	4	5	5	32	0	0	0	720	720	1440	10:00:00	1	4	2	2	5	3	17
24	1	1	4	6	9	3	3	1	NO	77	1	1	1	3	3	2	3	2	5	4	5	30	0	0	0	1200	720	1920	08:00:00	3	4	4	3	4	3	21
20	2	1	3	6	1	4	4	2	NO	72.5	1	1	3	2	4	1	4	4	1	5	4	30	0	0	300	960	480	1740	09:00:00	4	4	2	1	5	4	20
22	1	1	3	6	9	4	5	2	NO	62	2	1	2	2	2	2	3	4	5	2	5	30	0	0	200	0	0	200	09:00:00	1	4	2	1	3	2	13
19	1	1	3	6	9	4	4	2	NO	57	3	1	2	4	1	3	3	4	4	0	5	30	0	0	0	0	0	0	08:00:00	2	4	4	4	4	4	22
36	1	2	4	2	1	4	3	2	NO	67	2	1	1	2	3	2	5	4	4	5	5	34	0	0	0	0	480	480	02:00:00	1	5	2	5	4	4	21
23	1	1	3	6	9	2	4	3	NO	80	2	1	3	3	2	2	4	4	5	1	5	32	0	0	0	0	0	0	08:00:00	4	5	4	5	5	4	27
22	1	1	3	6	9	2	4	1	NO	76	2	1	2	2	2	2	3	4	4	1	5	28	0	0	208	0	480	688	14:00:00	1	3	2	2	4	3	15
22	2	1	3	4	6	2	5	3	NO	67	2	0	1	2	2	3	5	5	5	5	5	35	0	1200	0	1080	480	2760	05:00:00	3	4	2	2	4	3	18
23	1	1	4	6	9	2	4	1	NO	68	1	0	3	5	3	2	4	3	4	1	5	31	0	0	1120	0	0	1120	12:00:00	1	5	3	3	4	4	20
64	1	1	5	1	1	2	1	1	NO	60	0	1	3	2	2	0	5	4	5	5	5	32	0	0	0	3200	1440	4640	08:00:00	3	5	3	4	5	5	25
22	1	1	4	6	1	2	4	3	NO	53	2	1	3	1	2	1	3	3	5	5	5	31	0	0	180	0	0	180	12:00:00	2	5	3	5	5	3	23
24	2	1	3	2	6	2	5	1	NO	70	4	1	2	1	2	2	3	3	5	0	2	25	0	0	560	240	120	920	04:00:00	1	4	2	3	4	4	18
21	1	1	3	6	9	3	3	2	NO	54	3	1	2	3	3	2	3	2	4	3	5	31	0	0	0	0	0	0	10:00:00	3	5	4	5	4	4	25
23	1	1	3	7	1	3	4	2	NO	75	1	1	2	2	2	2	4	4	5	5	5	33	0	0	320	720	480	1520	04:00:00	3	4	2	3	1	3	16
23	1	2	4	6	9	2	2	1	NO	53	4	1	4	4	3	3	5	5	3	1	5	38	0	0	1800	2400	960	5160	06:00:00	3	4	3	3	4	4	21
24	1	1	3	6	9	4	3	3	NO	75	3	0	3	3	3	0	5	5	5	5	5	37	0	0	1200	0	0	1200	08:00:00	4	5	4	4	4	4	25
21	1	1	3	6	9	2	3	2	NO	64	2	2	3	4	0	2	5	4	1	5	5	33	0	0	600	480	720	1800	07:00:00	2	4	3	3	4	4	20
42	1	2	5	1	1	3	3	1	NO	69	1	1	2	2	2	3	4	4	5	4	5	33	0	0	560	0	0	560	08:00:00	3	5	3	3	4	3	21
26	2	1	3	6	1	3	3	1	NO	80	4	1	2	2	2	4	2	1	2	5	3	28	0	0	1200	0	0	1200	08:00:00	1	4	2	2	4	4	17
24	2	1	4	6	9	1	3	3	NO	80	2	1	2	2	2	2	2	4	5	5	4	31	0	0	1680	2400	960	5040	05:00:00	2	4	4	5	5	4	24
22	1	1	4	6	9	4	5	2	NO	60	3	1	2	3	2	2	3	3	2	5	5	31	0	0	0	0	0	0	10:00:00	1	4	2	2	5	4	18
22	1	1	3	6	9	4	5	3	NO	56	2	1	1	5	3	2	3	4	5	5	5	36	0	0	0	0	0	0	07:00:00	1	0	2	3	4	3	13
23	1	1	3	6	9	3	3	2	NO	53	1	1	3	2	3	2	5	5	4	5	5	36	0	0	300	320	480	1100	14:00:00	2	4	4	3	5	4	22
20	2	1	3	6	9	2	2	2	NO	62	1	1	1	1	0	0	3	3	5	4	5	24	0	0	0	0	0	0	08:00:00	3	4	2	3	5	4	21
19	1	1	3	6	9	3	3	3	NO	77	2	1	3	2	2	2	2	4	4	3	5	30	0	0	360	2400	1200	3960	06:00:00	4	5	4	4	5	4	26
24	1	1	4	6	1	3	3	2	NO	55	0	1	3	2	0	2	3	4	5	4	5	29	0	0	600	0	0	600	06:00:00	1	5	3	4	5	3	21
24	1	1	3	6	9	4	5	1	NO	55	2	1	3	4	3	2	2	3	5	5	5	35	0	0	0	1440	240	1680	12:00:00	2	1	2	5	1	4	15
46	2	2	3	1	1	4	2	2	NO	105	1	1	2	1	2	1	3	4	5	3	5	28	0	0	0	0	0	0	09:00:00	2	4	3	5	1	2	17
22	2	1	3	6	1	4	4	2	NO	110	2	1	3	3	3	2	3	4	4	3	5	33	0	0	0	0	0	0	12:00:00	4	5	5	5	5	5	29
27	2	1	4	6	9	4	5	1	NO	70	3	1	3	3	2	2	4	4	3	4	5	34	0	0	0	120	480	600	08:00:00	3	4	2	3	4	4	20
23	1	1	3	6	1	4	5	2	NO	74	1	1	0	5	1	2	5	4	5	5	5	34	0	0	1680	120	0	1800	12:00:00	0	3	1	5	5	5	19
26	1	1	4	6	1	2	4	3	NO	61	3	1	1	3	2	2	3	4	4	5	5	33	0	0	1200	480	0	1680	04:00:00	1	4	2	2	4	3	16
21	1	1	3	6	7	2	2	2	NO	51	1	2	3	3	2	1	4	4	4	5	5	34	0	0	0	1440	960	2400	04:00:00	3	5	3	2	4	4	21
22	1	1	3	6	9	1	5	1	NO	58	2	1	3	3	3	3	3	3	5	5	5	36	0	0	1680	1440	0	3120	12:00:00	1	1	2	2	3	3	12
22	1	1	3	4	4	4	4	1	NO	50	1	1	3	3	3	0	3	4	4	5	5	32	0	0	400	0	0	400	06:00:00	4	5	4	5	5	4	27
23	1	1	3	6	9	3	4	2	NO	57	3	1	3	4	4	1	4	4	5	3	5	37	0	0	0	0	960	960	05:00:00	2	4	3	3	4	3	19
19	1	1	3	6	1	3	5	1	NO	49	4	1	1	1	1	0	5	4	4	1	5	27	0	0	200	0	960	1160	12:00:00	1	4	3	4	4	3	19
22	2	1	3	6	1	4	4	2	NO	73	1	1	4	4	0	2	4	3	0	1	5	25	0	0	0	1440	0	1440	10:00:00	3	4	2	3	3	2	17
25	1	1	3	6	9	4	3	3	NO	54	1	1	3	3	2	3	4	1	3	5	5	31	0	0	1800	4000	720	6520	08:00:00	1	5	2	5	4	4	21
25	1	1	4	2	5	2	2	2	NO	76	1	1	2	3	3	2	3	4	3	5	5	32	720	4320	1680	2400	0	9120	02:00:00	3	5	4	5	5	4	26
22	1	1	3	6	9	4	3	2	NO	60	2	1	2	2	2	1	3	3	4	4	5	29	0	0	600	720	360	1680	11:00:00	2	5	2	4	4	4	21
20	1	1	3	6	9	3	5	2	NO	52	1	0	2	3	3	0	5	5	4	5	5	33	0	0	1260	0	160	1420	07:00:00	3	4	5	3	5	5	25
24	1	1	3	6	7	2	3	3	NO	71.5	2	1	1	2	1	0	4	4	5	5	5	30	0	0	0	0	0	0	11:00:00	1	4	3	3	4	3	18
20	1	1	3	6	9	2	4	1	NO	75	2	1	1	1	2	1	5	3	5	1	5	27	0	0	360	0	0	360	06:40:00	2	4	3	3	4	3	19
22	1	1	4	6	9	4	5	2	NO	55	1	1	3	3	2	2	3	4	3	5	5	32	0	0	1200	720	720	2640	08:00:00	3	5	5	5	5	5	28
24	1	1	4	5	1	2	4	2	NO	58	1	1	4	3	2	2	3	4	4	1	5	30	0	0	0	0	360	360	08:00:00	2	5	4	5	5	4	25
23	1	1	3	6	9	3	3	1	NO	64	1	1	3	2	1	1	4	4	4	1	5	27	0	0	480	0	0	480	10:00:00	5	5	2	5	4	4	25
24	1	1	3	6	9	2	2	3	NO	63	1	1	1	1	2	3	3	3	5	1	5	26	0	0	1200	0	0	1200	05:00:00	1	4	3	4	4	3	19
27	2	1	4	6	9	4	4	3	NO	105	5	1	0	1	2	0	3	4	5	4	5	30	0	0	0	0	0	0	04:00:00	3	5	3	4	5	2	22
20	1	1	3	4	4	2	4	1	NO	56	1	1	4	4	2	0	4	3	4	3	5	31	0	0	400	960	960	2320	06:00:00	3	4	3	3	4	4	21
59	1	2	3	1	1	3	2	3	NO	68	3	1	5	5	1	2	3	4	4	5	2	35	0	0	600	0	0	600	08:00:00	3	4	4	5	5	4	25
52	1	2	4	1	2	2	1	1	NO	70	2	1	5	4	3	3	5	4	5	5	5	42	960	120	0	0	0	1080	07:00:00	3	5	4	4	4	4	24
22	2	1	3	6	1	4	4	2	NO	78	1	1	3	2	1	3	3	3	4	4	5	30	0	0	540	0	1620	2160	05:00:00	2	5	3	3	4	4	21
22	2	1	4	6	1	2	4	3	NO	70	4	2	3	4	3	1	2	2	3	3	5	32	0	0	2520	240	0	2760	05:00:00	2	5	5	5	5	5	27
26	1	2	3	5	4	2	2	1	NO	69	1	0	1	2	1	2	4	4	5	5	5	30	0	0	0	0	480	480	05:00:00	1	4	3	2	4	3	17
22	1	1	3	1	1	4	3	2	NO	48	1	0	5	4	3	1	0	1	5	3	5	28	0	3600	2160	0	2160	7920	06:00:00	2	4	4	4	5	5	24
49	1	2	5	2	1	2	2	1	NO	59	3	1	3	3	2	3	3	4	4	5	4	35	0	2160	0	720	480	3360	08:00:00	2	4	4	3	4	4	21
19	1	1	3	4	4	4	4	2	NO	63	1	1	1	1	0	1	4	4	5	1	5	24	0	0	0	0	0	0	05:00:00	3	4	2	2	4	1	16
23	1	1	3	6	9	3	4	2	NO	69	1	1	2	3	2	2	2	4	4	5	5	31	0	0	0	400	200	600	08:00:00	2	4	2	4	5	3	20
22	2	1	3	4	6	3	3	1	NO	70	2	1	3	3	2	2	3	4	3	3	5	31	0	0	480	3200	720	4400	08:00:00	3	4	3	4	4	5	23
22	1	1	3	6	9	4	3	1	NO	57	3	1	3	3	2	3	3	4	5	5	4	36	0	0	0	960	960	1920	08:00:00	3	5	4	4	5	5	26
24	1	1	3	6	9	4	4	2	NO	54	1	1	2	2	1	2	3	3	5	5	5	30	0	0	0	360	360	720	07:00:00	1	5	3	2	4	4	19
24	1	1	3	6	6	3	3	2	NO	60	0	0	1	1	0	3	4	5	5	1	5	25	0	7200	840	0	1440	9480	04:00:00	5	0	2	2	3	3	15
24	1	1	4	6	9	2	4	3	NO	75	1	1	1	2	3	2	4	4	4	3	5	30	0	0	2160	0	0	2160	15:00:00	3	4	3	4	5	3	22
21	1	1	3	6	9	3	5	2	NO	73	1	1	1	1	1	2	3	3	5	5	5	28	0	0	0	720	0	720	08:00:00	2	4	3	3	4	4	20
21	1	1	3	6	1	3	3	1	NO	66.1	1	1	1	1	2	1	3	4	5	4	5	28	0	0	560	720	360	1640	09:00:00	1	4	2	1	4	3	15
66	1	3	4	1	1	3	1	1	NO	55	1	1	3	2	0	3	4	4	4	5	5	32	0	0	0	0	960	960	06:30:00	4	4	2	3	4	3	20
24	1	1	4	6	9	4	3	1	NO	62	1	1	1	2	3	2	5	4	5	4	5	33	0	0	840	0	1200	2040	03:00:00	4	5	4	5	4	4	26
47	1	2	5	2	1	3	4	2	NO	53	2	1	4	4	3	2	2	4	1	5	5	33	0	0	0	3200	1440	4640	08:00:00	3	5	4	3	4	4	23
26	1	1	4	6	9	1	2	1	NO	79	1	2	2	3	4	2	4	4	4	5	5	36	0	0	300	0	400	700	06:30:00	2	5	4	5	4	3	23
51	1	2	3	2	1	2	3	1	NO	42	3	1	3	3	1	3	4	4	5	5	5	37	0	200	600	0	80	880	10:00:00	3	5	3	3	4	4	22
23	1	1	3	6	1	4	4	2	NO	50	2	1	1	3	2	2	3	4	5	5	5	33	0	0	0	720	0	720	08:00:00	2	3	2	3	4	3	17
23	1	2	3	6	9	3	2	1	NO	53	1	1	1	2	2	2	3	3	5	1	4	25	0	0	720	0	240	960	06:00:00	1	4	2	3	4	4	18
28	1	1	4	6	9	2	4	2	NO	50	1	1	3	2	2	2	4	4	5	2	4	30	0	0	0	1920	480	2400	10:00:00	2	4	4	3	5	4	22
25	1	1	3	7	7	3	4	3	NO	87	1	2	2	2	3	2	2	3	5	3	5	30	0	0	0	0	0	0	21:00:00	5	5	4	5	5	5	29
22	1	1	3	6	9	4	3	2	NO	52	1	1	3	3	3	2	5	4	5	3	5	35	0	0	240	1920	0	2160	05:00:00	3	3	2	3	1	3	15
38	1	2	5	2	2	4	4	3	NO	60	2	1	3	2	1	1	4	4	3	4	5	30	0	0	1500	0	0	1500	07:00:00	2	5	3	5	4	4	23
23	1	1	4	6	1	2	4	3	NO	48	1	1	3	3	1	2	3	3	3	2	5	27	0	0	2160	960	2160	5280	06:00:00	3	5	3	5	4	4	24
22	1	1	4	3	5	3	4	1	NO	53	1	1	2	2	2	0	3	4	5	5	5	30	0	240	0	0	960	1200	07:00:00	2	5	4	4	5	4	24
27	2	1	4	6	9	3	2	2	NO	67	4	1	2	3	2	2	4	4	5	3	5	35	0	0	80	1440	1440	2960	10:00:00	3	5	4	5	5	5	27
20	1	1	3	6	1	2	3	1	NO	42	1	2	4	4	4	2	3	3	2	3	5	33	0	0	960	1440	0	2400	06:00:00	4	5	4	5	4	5	27
23	1	1	4	6	1	4	3	2	NO	72	0	0	4	3	2	2	4	4	3	1	5	28	0	0	900	1080	360	2340	12:00:00	2	3	2	3	4	4	18
35	1	2	5	2	1	4	4	1	NO	70	3	1	4	3	1	3	3	2	2	5	5	32	0	0	0	0	0	0	10:00:00	2	5	4	3	4	4	22
23	1	1	3	4	6	1	3	3	NO	62	1	1	5	3	1	2	4	4	4	1	5	31	0	0	560	720	240	1520	06:00:00	4	5	4	5	5	5	28
20	1	1	3	6	9	3	5	2	NO	70	3	1	1	2	3	2	3	3	5	5	5	33	0	0	0	0	1120	1120	09:00:00	3	4	4	5	5	4	25
20	1	1	3	6	9	3	3	1	NO	71	1	1	2	2	0	2	3	4	5	1	5	26	0	0	0	480	0	480	05:00:00	3	4	4	4	4	3	22
21	1	1	3	6	9	3	3	2	NO	55	1	1	2	2	2	3	3	4	3	5	5	31	0	0	1440	1440	1440	4320	07:00:00	3	5	4	5	4	5	26
22	1	1	3	1	3	2	2	1	NO	72	1	0	2	3	2	3	5	4	4	4	5	33	0	3600	0	1080	960	5640	06:00:00	3	4	3	3	4	4	21
20	1	1	3	6	9	2	4	1	NO	54	2	0	3	3	0	2	2	3	5	4	5	29	0	0	480	0	0	480	05:30:00	3	5	4	5	4	4	25
20	1	1	3	6	9	4	4	3	NO	47	1	1	1	2	1	1	3	4	4	5	5	28	0	0	480	960	0	1440	08:00:00	1	3	2	2	1	2	11
22	2	1	3	6	1	3	3	2	NO	73	3	0	2	1	0	2	3	4	4	3	5	27	0	240	320	480	0	1040	06:00:00	2	3	2	4	4	4	19
26	1	1	3	6	7	4	4	2	NO	50	2	1	4	4	2	1	4	4	3	1	3	29	0	0	840	1920	1680	4440	10:00:00	3	4	2	5	4	5	23
22	2	1	3	6	1	1	4	3	NO	90	2	1	2	3	2	2	3	4	4	5	5	33	0	0	500	0	400	900	06:00:00	3	4	4	3	4	3	21
22	1	1	3	6	1	2	2	3	NO	59	1	1	4	5	2	0	5	4	3	4	5	34	0	0	320	2160	480	2960	08:00:00	2	5	4	5	4	4	24
22	1	1	3	6	1	4	5	1	NO	65	5	1	5	5	2	2	4	4	0	2	5	35	3840	1920	1680	0	0	7440	05:00:00	0	4	2	2	4	3	15
23	2	1	3	6	6	3	1	1	NO	70	1	1	2	4	4	1	3	3	3	5	5	32	960	0	200	720	720	2600	12:00:00	0	5	3	4	4	5	21
54	1	2	4	1	1	3	3	2	NO	89	1	2	2	2	4	2	3	4	3	5	5	33	2880	720	1120	0	360	5080	07:00:00	3	5	2	5	5	3	23
21	1	1	3	6	6	2	3	3	NO	60	2	1	1	3	2	2	3	4	4	5	5	32	0	0	80	0	0	80	10:00:00	2	4	3	5	4	3	21
25	1	1	3	6	9	4	3	3	SI	53	2	1	4	3	3	1	5	5	5	5	5	39	0	0	840	1200	0	2040	06:00:00	2	3	2	2	4	3	16
41	1	2	4	1	5	2	2	3	NO	52	1	1	3	2	4	3	5	5	4	5	0	33	0	3600	600	960	720	5880	04:00:00	3	4	2	3	4	5	21
20	1	1	3	6	9	4	4	2	NO	53	2	1	3	4	4	2	5	4	4	5	5	39	0	0	0	960	0	960	12:00:00	1	5	4	4	4	4	22
23	2	1	3	3	1	1	5	2	NO	75	4	2	2	3	1	0	5	5	3	3	5	33	0	0	840	960	0	1800	10:00:00	0	4	2	4	4	2	16
20	1	1	3	6	1	4	4	2	NO	53	2	1	3	3	3	0	5	5	3	4	5	34	0	0	400	240	240	880	14:00:00	2	4	2	3	4	4	19
32	1	2	5	2	2	4	2	1	NO	54	1	1	2	2	2	2	4	4	5	4	5	32	0	0	0	1080	0	1080	08:00:00	1	4	4	3	4	4	20
46	1	2	5	1	1	2	1	2	NO	52	1	0	1	5	0	1	4	4	4	5	3	28	0	0	1680	720	720	3120	10:00:00	1	3	2	2	1	3	12
29	2	1	4	1	5	3	4	2	NO	78	5	5	0	5	3	3	1	4	0	5	5	36	0	0	0	0	0	0	08:00:00	1	4	2	3	5	1	16
19	1	1	3	6	9	3	4	2	NO	59	3	1	5	4	1	0	2	3	3	3	5	30	0	0	1680	0	0	1680	04:00:00	3	5	4	5	4	4	25
22	1	1	3	6	9	2	3	3	NO	50	3	1	3	3	2	1	4	3	5	5	4	34	0	840	420	0	840	2100	02:00:00	2	5	2	5	4	3	21
21	2	1	3	6	1	2	4	1	NO	63	1	1	2	2	1	1	3	4	3	3	5	26	0	0	900	0	0	900	08:30:00	1	3	2	3	4	3	16
29	2	1	3	3	4	2	2	2	NO	125	2	1	2	3	3	2	5	5	4	3	2	32	0	1200	0	0	0	1200	10:00:00	2	4	3	5	4	4	22
19	1	1	3	6	1	4	4	2	NO	51	2	1	4	4	1	1	3	4	5	5	5	35	0	0	0	0	0	0	15:00:00	1	5	2	5	5	3	21
24	2	1	3	6	9	4	4	1	NO	67	1	1	2	3	2	2	4	4	3	5	5	32	0	0	1200	0	0	1200	06:00:00	2	4	2	4	4	3	19
24	2	1	3	1	5	4	4	2	NO	67	2	1	2	2	3	2	1	3	4	5	3	28	0	1440	0	1440	0	2880	06:00:00	2	4	3	3	4	4	20
56	2	2	5	1	1	4	5	1	NO	78	2	1	4	4	2	2	3	4	4	5	5	36	0	0	0	0	360	360	12:00:00	3	5	4	4	4	4	24
21	1	1	3	4	5	4	4	1	NO	54	5	1	2	5	3	2	3	3	4	3	5	36	0	0	0	480	480	960	06:00:00	4	5	4	4	5	5	27
19	1	1	3	6	9	4	4	2	NO	65	1	1	3	4	2	1	3	2	5	1	5	28	0	960	2800	480	240	4480	08:00:00	3	5	4	3	5	4	24
23	1	1	3	6	1	2	4	3	NO	52	2	1	5	4	3	2	1	2	5	5	5	35	0	0	640	0	1080	1720	05:00:00	2	4	2	3	4	3	18
31	1	1	3	6	9	4	3	2	NO	49	1	1	3	3	2	4	3	4	5	3	5	34	0	0	360	0	0	360	10:00:00	0	3	3	3	4	4	17
53	1	2	4	1	2	4	3	2	NO	100	4	2	3	3	2	2	3	3	4	4	5	35	0	0	0	0	720	720	14:00:00	2	4	2	3	4	4	19
19	2	1	3	6	9	3	4	1	NO	62	4	3	3	3	2	1	1	3	2	1	5	28	0	0	960	0	0	960	08:00:00	3	5	3	3	4	4	22
20	2	1	4	6	1	2	2	1	NO	90	2	2	2	2	2	2	1	2	5	4	5	29	2880	0	0	960	0	3840	04:00:00	4	4	3	3	1	4	19
21	1	1	3	6	1	3	3	3	NO	59	2	1	3	2	2	1	5	4	5	3	5	33	0	0	300	1440	0	1740	05:00:00	4	4	4	5	4	4	25
24	1	1	3	6	9	2	3	2	NO	63	1	1	5	5	3	2	4	4	4	5	5	39	0	0	0	1920	480	2400	08:00:00	3	4	4	4	5	5	25
25	1	1	4	3	4	1	1	3	SI	60	2	1	3	2	2	3	3	3	4	1	5	29	0	0	0	0	0	0	08:00:00	1	5	2	2	3	2	15
26	1	2	4	6	9	1	2	1	NO	53	1	1	4	3	3	3	4	4	5	5	5	38	0	0	320	240	240	800	09:00:00	1	4	2	5	4	4	20
27	2	1	4	1	1	2	4	3	NO	61	3	4	4	4	2	3	1	4	2	3	5	35	0	0	480	1440	0	1920	08:00:00	3	4	4	5	1	3	20
20	2	1	3	6	1	4	3	2	NO	54	1	1	1	2	1	2	4	4	5	2	5	28	0	0	0	0	0	0	18:00:00	0	5	1	2	2	4	14
36	2	2	5	1	1	1	2	3	NO	74	1	1	3	3	3	3	3	4	5	3	5	34	0	0	320	0	0	320	09:00:00	5	5	3	3	4	4	24
20	1	1	3	6	9	4	4	2	NO	55	1	0	3	3	0	2	4	2	5	0	5	25	0	0	840	1680	0	2520	12:00:00	2	4	3	3	5	4	21
22	1	1	3	2	5	2	3	1	NO	58.4	2	1	1	2	2	2	5	4	5	3	5	32	0	1440	1440	0	1440	4320	03:00:00	2	5	4	3	5	3	22
47	1	2	4	1	1	4	4	2	NO	68	1	1	4	4	2	1	4	4	5	5	5	36	0	0	0	720	480	1200	07:00:00	3	4	3	3	5	4	22
27	1	2	3	5	6	2	2	3	NO	54	2	1	1	1	0	2	3	4	4	5	5	28	0	0	0	0	0	0	13:00:00	1	4	2	3	4	4	18
20	2	1	3	6	9	4	4	3	NO	60	1	1	1	1	0	0	3	4	5	0	5	21	0	0	0	0	0	0	06:00:00	5	5	2	5	4	3	24
20	1	1	3	6	1	4	4	2	NO	46	1	1	5	4	2	2	4	2	2	3	5	31	0	0	700	0	0	700	12:00:00	1	3	2	5	5	4	20
27	1	1	4	6	9	4	4	2	NO	68	1	1	1	2	2	3	3	4	5	5	5	32	0	0	0	0	1080	1080	08:00:00	2	5	2	3	5	4	21
21	1	1	3	6	9	4	5	1	NO	53	1	1	2	2	2	1	4	4	5	1	5	28	0	0	600	0	600	1200	04:00:00	2	5	4	3	5	4	23
22	1	1	3	6	9	3	2	3	NO	55	2	1	4	3	2	2	2	3	5	5	5	34	0	0	480	1200	360	2040	12:00:00	2	5	2	4	4	4	21
21	1	1	3	6	1	1	2	3	NO	51	1	1	1	2	2	0	4	5	5	1	5	27	0	0	960	0	0	960	06:00:00	3	4	3	4	4	4	22
32	1	1	5	2	2	2	2	3	NO	49	2	1	1	2	3	2	3	4	4	5	5	32	0	0	180	480	120	780	08:00:00	2	4	1	2	1	3	13
22	1	1	3	6	9	4	3	2	NO	56	2	1	3	4	2	1	4	4	1	3	5	30	0	600	800	960	0	2360	08:00:00	4	5	3	5	5	5	27
33	1	1	5	2	2	2	3	2	NO	67	1	1	3	3	3	1	3	4	3	5	5	32	0	0	160	0	240	400	07:00:00	4	5	4	3	5	5	26
34	1	2	4	6	9	1	2	1	NO	56	1	0	0	1	2	0	4	4	5	3	0	20	0	0	0	0	0	0	09:00:00	4	4	4	4	4	4	24
55	1	1	2	1	1	2	2	1	NO	48	0	1	2	1	1	0	4	4	5	5	5	28	0	0	840	0	0	840	09:00:00	5	5	5	5	5	5	30
19	2	1	3	6	1	2	4	1	NO	85	3	1	3	1	2	2	3	5	3	3	5	31	0	0	480	2400	0	2880	09:30:00	3	4	2	4	4	4	21
20	1	1	3	6	9	2	3	3	NO	63	1	1	1	2	2	1	3	4	5	5	5	30	0	0	840	1600	0	2440	08:00:00	2	4	3	5	5	3	22
21	2	1	3	6	7	3	3	3	NO	61	2	1	1	3	4	3	4	4	4	4	5	35	0	0	600	1440	0	2040	05:00:00	3	4	4	4	4	4	23
47	1	2	4	1	1	2	2	3	NO	78	0	0	3	3	0	1	2	4	4	3	5	25	0	0	720	0	0	720	06:00:00	2	5	3	5	4	4	23
23	1	1	4	6	9	4	4	1	NO	56	0	1	3	2	1	1	3	4	4	3	3	25	0	0	980	0	0	980	08:00:00	2	4	2	1	4	5	18
22	2	1	3	6	9	3	3	1	NO	60	2	1	3	3	3	2	3	4	3	5	5	34	0	0	960	960	480	2400	11:00:00	2	4	2	2	4	3	17
22	1	1	3	6	9	4	3	1	NO	60	1	0	2	2	2	1	4	5	5	1	5	28	0	0	600	1800	360	2760	06:00:00	4	5	4	4	4	4	25
22	2	1	3	6	9	2	3	2	NO	77	2	1	3	3	1	2	4	5	4	1	5	31	0	0	840	240	640	1720	20:00:00	3	5	3	5	4	5	25
21	1	1	4	6	9	4	4	2	NO	58	2	1	2	3	1	1	4	3	5	3	5	30	0	0	1200	0	0	1200	08:00:00	3	5	3	4	4	4	23
22	1	1	3	6	1	2	4	1	NO	60	3	1	1	1	2	1	2	4	5	2	4	26	0	0	40	1080	0	1120	07:00:00	3	5	4	5	4	5	26
70	2	2	5	1	1	2	2	3	NO	62	2	1	2	2	4	2	4	4	4	5	4	34	0	0	2800	0	0	2800	06:00:00	4	4	4	3	4	4	23
47	2	2	4	1	1	3	3	3	NO	70	1	1	3	2	2	0	4	4	5	1	5	28	0	0	1600	720	0	2320	07:00:00	0	5	2	2	4	4	17
25	1	1	4	6	9	3	3	2	NO	48	1	1	1	2	2	1	3	4	5	5	5	30	0	0	360	0	0	360	07:00:00	1	4	2	3	4	3	17
24	1	1	3	6	9	4	4	2	NO	61	1	0	1	1	0	0	3	4	4	5	5	24	0	0	0	0	0	0	10:00:00	3	4	2	4	4	3	20
22	1	1	3	6	9	3	4	3	NO	56	3	1	3	3	3	0	5	5	3	5	4	35	0	0	1440	720	720	2880	07:00:00	2	4	3	0	4	4	17
21	1	1	3	6	1	3	4	2	NO	54	1	2	1	1	2	1	2	4	5	1	5	25	0	0	0	0	0	0	10:00:00	2	5	3	2	4	3	19
62	2	2	5	1	1	3	2	3	NO	75	2	1	3	3	1	2	4	4	4	3	5	32	0	0	0	0	0	0	03:00:00	3	5	2	4	4	4	22
54	1	2	4	1	1	4	3	2	NO	67	3	1	3	2	3	2	3	3	4	1	5	30	0	0	700	0	600	1300	12:00:00	2	4	3	5	4	4	22
37	2	3	5	2	1	1	2	1	NO	88	2	1	3	3	2	2	4	4	4	4	5	34	0	0	600	480	0	1080	08:00:00	0	4	3	1	5	4	17
43	1	2	4	1	1	4	4	3	NO	65	3	1	0	1	1	2	3	4	0	5	5	25	0	0	0	0	0	0	13:00:00	2	5	3	3	4	4	21
19	1	1	3	6	1	4	3	2	NO	54	1	1	3	2	2	1	4	5	4	3	5	31	0	0	0	960	960	1920	07:00:00	3	5	3	5	5	3	24
22	1	1	3	6	1	4	3	3	NO	45	3	0	1	2	0	2	4	5	5	5	5	32	0	0	560	0	0	560	08:00:00	1	4	4	5	1	3	18
56	1	2	4	1	1	3	3	3	NO	69	1	1	3	3	1	0	3	4	5	5	5	31	0	5040	600	0	240	5880	08:00:00	3	4	3	4	4	4	22
63	1	2	3	1	1	4	3	2	NO	77	1	1	3	5	3	2	5	3	3	5	5	36	0	0	0	0	0	0	09:15:20	5	5	2	5	5	5	27
26	1	1	4	6	6	2	3	3	NO	47	1	0	1	2	1	0	5	5	5	5	5	30	0	0	840	360	0	1200	04:00:00	3	4	2	3	4	3	19
24	1	1	3	6	1	2	2	3	NO	60	1	1	5	5	2	2	2	3	4	5	5	35	0	0	840	960	360	2160	05:00:00	2	5	4	4	4	5	24
21	1	1	3	6	9	3	2	1	NO	56	2	0	1	2	1	1	3	4	4	4	5	27	0	0	0	0	0	0	09:00:00	3	5	4	4	4	4	24
22	1	1	4	6	9	4	3	1	NO	53	2	1	2	2	2	0	5	4	5	5	5	33	0	0	200	0	480	680	08:00:00	2	4	2	2	4	3	17
22	1	1	3	6	9	3	4	3	NO	50	1	0	1	2	3	0	3	2	5	5	5	27	0	0	480	1080	0	1560	07:00:00	5	5	4	5	4	4	27
49	1	3	5	1	1	3	2	2	NO	62	1	1	2	2	2	1	3	4	4	5	5	30	0	0	0	0	0	0	06:00:00	3	5	4	4	4	4	24
46	1	2	4	1	1	3	3	3	NO	58	2	1	2	2	0	1	3	3	4	5	5	28	0	0	960	0	0	960	07:00:00	3	4	3	4	3	4	21
23	2	1	4	6	9	4	3	2	NO	79	1	1	2	2	3	3	5	4	5	3	5	34	0	0	600	1440	480	2520	08:00:00	3	4	3	3	4	4	21
21	2	1	3	6	9	4	4	2	NO	57	2	1	1	1	0	2	3	3	5	4	5	27	0	0	400	0	0	400	05:00:00	2	4	4	4	4	3	21
43	1	2	4	3	4	2	3	1	NO	54	1	1	0	1	1	0	3	5	4	3	5	24	0	0	0	0	0	0	10:00:00	5	5	2	3	4	4	23
19	2	1	3	6	9	4	4	2	NO	75	5	1	2	2	2	2	2	4	2	4	5	31	0	0	560	2400	0	2960	06:00:00	3	5	3	3	4	4	22
45	1	2	4	1	1	3	2	1	NO	62	1	1	0	2	2	3	5	4	5	5	5	33	0	0	0	640	480	1120	12:00:00	3	4	2	3	4	3	19
24	1	1	3	6	9	4	3	2	NO	70	2	1	3	2	2	2	3	4	4	5	5	33	0	0	720	0	0	720	07:00:00	3	5	5	5	5	4	27
21	1	1	4	6	9	4	4	2	NO	51	2	1	5	5	3	1	4	4	4	5	5	39	0	0	0	720	720	1440	12:00:00	3	5	3	5	5	4	25
30	1	2	4	2	1	2	2	1	NO	60	2	1	2	2	2	1	4	4	4	5	5	32	0	0	200	0	360	560	10:00:00	4	4	3	3	4	2	20
21	2	1	3	6	9	4	5	1	NO	85	4	1	3	1	2	0	3	4	3	3	5	29	0	0	360	240	0	600	09:00:00	2	4	3	2	4	4	19
19	1	1	3	6	9	2	4	3	NO	52	1	1	1	1	1	1	3	4	4	5	5	27	0	0	480	0	0	480	16:00:00	2	4	2	2	4	3	17
24	1	1	4	6	9	3	4	1	NO	56	2	1	3	2	2	1	5	3	5	4	5	33	0	0	0	1440	0	1440	01:00:00	3	5	2	4	4	3	21
20	1	1	3	6	9	3	3	1	SI	58	5	5	5	5	4	4	1	1	1	5	5	41	0	0	0	0	2400	2400	05:00:00	3	4	3	3	4	4	21
22	1	1	3	6	1	3	3	3	NO	75	3	1	3	3	2	0	2	3	1	5	5	28	0	0	840	1080	1440	3360	02:00:00	3	4	3	4	5	5	24
23	2	1	4	6	9	4	2	3	NO	67	2	0	3	2	0	1	5	2	3	0	5	23	0	1440	720	1440	0	3600	09:30:00	2	5	4	3	4	4	22
23	1	1	4	6	1	2	4	1	NO	67	1	0	2	4	3	2	5	5	5	5	5	37	0	0	720	0	320	1040	05:00:00	3	5	3	4	4	4	23
25	2	1	4	5	1	3	3	2	NO	100	4	1	3	5	2	1	3	2	4	1	5	31	0	0	1440	960	0	2400	05:00:00	1	2	3	3	5	3	17
29	1	2	4	1	3	2	2	1	NO	61	1	1	1	2	1	2	4	3	5	5	5	30	0	3600	0	0	0	3600	04:00:00	3	4	4	5	5	3	24
22	1	1	3	6	1	4	5	2	NO	58	1	1	1	1	1	1	3	4	5	1	5	24	0	1200	200	0	0	1400	06:00:00	4	4	4	4	5	5	26
23	1	1	4	6	9	3	4	2	NO	49	4	1	4	3	2	2	4	3	4	5	5	37	0	0	600	0	420	1020	04:30:00	2	4	4	5	4	4	23
23	1	1	3	4	4	2	3	2	NO	62	1	1	1	2	1	3	3	4	5	1	5	27	0	480	0	0	0	480	04:00:00	2	5	2	3	4	4	20
20	1	1	3	6	9	4	4	2	NO	67	1	1	1	1	1	2	3	5	4	5	5	29	0	0	0	0	400	400	08:00:00	2	4	3	3	5	4	21
22	1	1	3	6	1	3	3	3	NO	54	3	1	2	1	2	0	3	4	5	4	5	30	0	0	560	0	0	560	10:00:00	5	5	5	4	5	4	28
50	1	2	5	1	1	2	2	1	NO	59	1	1	3	2	3	3	3	4	4	1	5	30	0	2880	0	0	720	3600	05:00:00	5	5	4	5	5	4	28
20	1	1	3	6	7	4	4	2	NO	70	1	1	2	2	0	2	2	4	5	2	5	26	0	0	1200	1920	2400	5520	05:00:00	4	4	4	3	4	4	23
26	1	2	4	5	1	2	2	3	NO	54	3	1	4	3	4	0	5	5	5	5	5	40	0	0	800	480	0	1280	08:00:00	1	5	2	3	4	3	18
23	1	1	4	6	1	4	5	2	NO	51	2	1	1	2	2	2	4	4	5	5	5	33	0	0	180	0	0	180	07:00:00	3	5	5	5	4	4	26
22	1	1	3	6	9	2	4	1	NO	39	1	1	1	1	0	0	4	4	5	1	5	23	0	0	0	0	0	0	08:00:00	2	4	4	4	4	5	23
27	1	1	3	6	9	4	4	1	NO	117	1	1	3	2	1	1	3	4	5	5	5	31	0	0	600	720	720	2040	03:00:00	1	4	2	3	4	3	17
65	2	2	4	1	1	4	4	2	NO	90	1	1	3	3	3	2	3	4	4	0	5	29	0	0	2520	640	480	3640	08:00:00	2	5	2	3	4	4	20
25	1	1	4	6	9	3	5	3	NO	59	1	1	2	3	4	2	4	4	5	0	5	31	0	1800	180	0	0	1980	05:00:00	3	4	4	3	4	4	22
26	1	1	3	6	9	2	1	1	NO	53	1	1	1	2	3	2	4	4	5	5	5	33	0	0	900	720	0	1620	12:00:00	2	4	4	4	5	4	23
21	1	1	3	6	1	4	4	1	NO	46	1	1	3	1	2	2	4	4	4	1	5	28	0	2160	1680	0	0	3840	08:00:00	3	5	4	5	5	4	26
23	1	1	3	6	9	2	3	1	NO	57.5	2	1	3	3	1	0	3	2	5	4	5	29	0	0	0	1440	120	1560	10:00:00	3	5	4	3	5	4	24
22	2	1	3	6	9	3	4	1	NO	96	2	1	2	2	3	0	5	5	5	3	5	33	0	0	960	1920	240	3120	08:00:00	4	4	2	3	5	4	22
22	2	1	4	1	5	2	4	2	NO	88	1	2	3	3	4	2	3	3	4	3	5	33	0	0	1800	1440	1200	4440	03:00:00	5	4	4	4	4	3	24
59	1	2	3	1	1	4	4	2	NO	72	1	0	3	5	2	2	5	5	5	3	5	36	0	0	0	720	1920	2640	07:00:00	4	5	4	3	5	4	25
25	1	1	4	3	4	4	4	1	NO	53	2	1	5	5	1	3	4	3	5	5	5	39	0	0	0	720	0	720	09:00:00	3	4	3	5	5	5	25
28	1	1	4	6	9	2	2	3	NO	61	2	1	2	2	3	2	5	5	5	5	5	37	0	0	400	0	0	400	10:00:00	3	4	4	4	5	5	25
59	1	2	4	1	1	4	4	2	NO	53	1	0	3	3	1	2	3	4	5	4	5	31	0	0	960	240	240	1440	07:00:00	0	3	3	2	1	3	12
25	1	1	3	6	1	2	4	3	NO	65	2	2	2	3	2	2	3	5	5	5	4	35	0	900	800	480	1440	3620	06:00:00	3	4	3	3	4	3	20
21	1	1	3	6	7	3	5	3	NO	80	1	1	3	3	1	1	3	4	5	5	5	32	0	0	0	1080	1080	2160	05:00:00	3	5	4	5	5	5	27
30	1	1	4	6	9	3	3	3	NO	82	1	1	2	3	1	2	3	4	5	5	5	32	0	0	0	1080	0	1080	07:00:00	3	5	4	5	4	3	24
50	1	3	3	6	5	2	2	1	NO	64	1	1	2	2	2	3	4	4	5	1	5	30	0	1440	1600	1600	480	5120	04:00:00	1	4	2	3	4	4	18
68	2	2	4	1	1	4	2	1	NO	72	3	1	4	4	3	1	4	4	3	1	5	33	0	0	1400	320	480	2200	06:00:00	2	4	2	3	4	4	19
24	2	1	4	6	1	1	3	3	NO	96	2	1	1	2	2	1	3	4	4	3	2	25	0	0	560	320	240	1120	12:00:00	2	5	3	5	4	4	23
42	1	3	3	4	6	4	5	2	NO	49	1	1	4	3	3	2	4	4	5	5	5	37	0	2160	0	0	0	2160	05:00:00	2	4	3	3	3	3	18
26	1	1	3	4	7	2	5	3	SI	74	1	2	1	1	0	2	3	4	2	5	5	26	0	0	960	0	0	960	05:00:00	2	4	4	5	5	5	25
20	2	1	3	6	4	2	5	3	NO	80	1	1	2	2	2	2	3	3	5	1	5	27	0	0	560	720	0	1280	05:00:00	2	5	3	4	4	4	22
30	1	1	4	6	5	3	3	3	NO	51	3	1	4	2	1	2	4	4	2	5	3	31	0	0	1680	240	960	2880	06:00:00	2	4	3	4	4	3	20
24	1	1	4	6	9	3	5	1	NO	50	3	1	3	3	2	2	2	4	5	1	5	31	0	0	840	0	240	1080	10:00:00	2	3	3	3	4	4	19
34	1	2	3	6	9	3	2	1	NO	55	1	2	2	2	2	2	2	3	3	5	5	29	0	960	1200	0	0	2160	10:00:00	1	4	3	4	4	3	19
21	2	1	3	6	9	4	4	1	NO	82	5	2	1	5	1	0	3	4	3	4	2	30	0	0	840	0	0	840	08:00:00	4	3	2	4	4	5	22
23	2	1	3	6	9	4	5	2	NO	87	1	1	2	2	0	2	3	4	4	4	5	28	0	0	720	720	0	1440	03:00:00	3	5	4	4	4	4	24
44	1	2	4	1	1	3	2	2	NO	57	1	0	0	5	0	4	2	2	5	3	5	27	0	0	160	0	0	160	10:00:00	3	4	3	3	4	2	19
46	1	2	5	1	1	2	3	2	NO	61	1	1	5	4	2	1	3	4	4	4	5	34	0	2400	0	640	120	3160	04:00:00	2	4	3	3	4	4	20
53	1	2	3	1	1	4	4	1	NO	74	2	1	4	3	3	1	4	3	5	5	5	36	0	0	0	0	0	0	06:00:00	4	5	4	4	4	4	25
20	2	1	3	6	7	4	4	3	NO	60	2	2	1	2	1	1	3	4	5	4	3	28	0	0	0	0	0	0	04:00:00	3	4	3	2	4	4	20
59	1	2	5	1	1	4	3	1	NO	72	2	1	3	3	3	2	3	3	4	5	5	34	0	0	0	0	840	840	02:00:00	2	4	2	3	4	4	19
24	1	1	4	6	1	1	2	3	NO	55	0	0	3	3	4	2	5	4	5	1	5	32	0	0	1080	0	540	1620	06:00:00	3	4	3	2	4	3	19
19	1	1	3	6	1	3	4	1	NO	60	1	1	1	1	1	0	3	4	5	5	5	27	0	0	0	0	0	0	08:00:00	3	5	4	5	4	4	25
60	1	2	4	1	1	4	2	2	NO	53	1	1	3	3	3	2	5	4	5	5	5	37	0	0	0	960	1440	2400	06:00:00	3	4	2	4	4	4	21
21	1	1	3	6	9	2	4	1	NO	55	1	1	3	2	3	2	4	4	3	1	5	29	0	0	600	480	0	1080	10:00:00	1	3	2	2	4	2	14
47	1	1	5	1	1	2	1	1	NO	73	5	1	4	3	2	2	3	5	5	3	3	36	0	0	0	0	0	0	10:00:00	3	5	4	3	4	2	21
22	1	1	3	6	9	2	3	3	NO	48	1	0	2	2	2	2	4	3	5	1	5	27	0	0	0	1080	480	1560	08:00:00	4	4	2	3	4	3	20
20	1	1	3	6	1	3	5	2	NO	65	1	1	2	2	2	2	3	4	4	5	5	31	0	0	600	0	720	1320	05:00:00	2	4	4	5	5	5	25
22	2	1	3	6	9	4	4	1	NO	70	2	1	0	1	1	1	3	4	5	3	5	26	0	0	600	0	0	600	04:00:00	3	5	3	3	4	4	22
41	2	1	5	2	1	4	3	2	NO	85	3	1	3	3	2	2	4	4	5	1	5	33	0	0	480	720	720	1920	06:00:00	3	4	2	5	5	4	23
22	1	1	3	6	9	4	4	2	NO	90	1	1	3	4	2	4	3	1	1	1	5	26	0	0	1440	0	1080	2520	15:00:00	2	5	3	4	4	5	23
23	2	1	4	6	1	3	4	2	NO	115	4	1	1	3	2	2	2	3	4	3	5	30	0	0	1260	2400	120	3780	06:00:00	3	4	3	3	4	4	21
20	2	1	3	6	9	4	5	2	NO	82	5	1	5	3	2	2	3	4	5	5	5	40	0	0	640	1440	0	2080	08:00:00	5	5	4	5	4	5	28
22	2	1	3	6	9	3	4	2	NO	60	3	2	2	2	2	2	3	3	3	5	5	32	0	0	0	0	0	0	08:00:00	4	5	2	5	4	4	24
27	1	1	4	6	9	3	5	3	NO	54	2	1	3	3	2	1	5	5	3	5	5	35	0	0	960	0	0	960	10:00:00	3	5	4	5	4	3	24
23	2	1	3	6	9	4	4	2	NO	88	4	1	1	4	3	2	3	4	3	1	5	31	0	0	480	0	0	480	05:00:00	2	5	3	4	4	4	22
25	1	1	3	6	7	2	5	2	NO	70	2	0	1	1	2	0	3	2	3	1	5	20	1920	0	0	0	0	1920	10:30:00	2	5	4	5	5	4	25
27	1	1	4	6	9	3	3	3	NO	54	2	1	3	2	3	2	3	3	4	3	5	31	0	0	800	0	0	800	08:00:00	2	3	3	3	4	4	19
20	1	1	3	6	9	3	4	2	NO	57	1	1	0	3	0	0	2	2	5	5	5	24	0	0	0	720	0	720	12:00:00	4	5	3	5	5	4	26
20	1	1	3	6	1	3	4	3	NO	59.5	3	1	3	2	2	3	4	4	4	3	5	34	0	0	240	1920	320	2480	08:00:00	2	4	3	3	4	3	19
28	2	2	5	7	1	1	2	1	NO	70	2	1	0	2	3	1	4	4	5	5	4	31	0	0	840	0	0	840	04:00:00	4	5	3	5	4	4	25
19	1	2	3	6	1	4	3	2	NO	59	2	1	2	0	2	1	3	3	3	5	5	27	0	0	240	0	0	240	05:00:00	1	4	3	3	5	4	20
60	1	4	5	1	1	3	1	3	NO	58	2	0	2	1	0	0	5	5	5	1	5	26	0	0	0	0	0	0	04:00:00	2	3	1	2	4	0	12
41	1	2	4	1	3	2	2	2	NO	56	1	1	2	3	3	2	4	4	5	5	5	35	0	0	0	0	720	720	08:00:00	3	5	4	4	4	4	24
59	2	2	5	1	1	4	4	1	NO	79	2	1	2	2	2	2	3	4	5	3	4	30	0	0	360	800	200	1360	06:00:00	3	4	2	4	4	4	21
29	1	1	3	5	6	1	2	2	NO	55	1	1	0	2	2	2	4	4	4	1	5	26	0	0	0	0	480	480	07:00:00	3	4	2	2	1	3	15
22	1	1	3	6	9	3	3	3	NO	58	1	2	3	3	2	1	3	4	3	3	5	30	0	0	0	960	480	1440	05:00:00	2	5	3	4	4	4	22
29	2	1	3	6	9	4	4	2	NO	79	1	1	0	1	0	0	3	4	4	3	5	22	0	0	0	1440	240	1680	08:00:00	2	5	4	5	5	4	25
26	1	1	3	6	9	3	5	1	NO	85	1	1	4	3	3	2	3	3	4	4	5	33	0	2160	0	0	0	2160	15:00:00	2	4	4	2	5	4	21
24	2	1	4	6	9	2	2	3	NO	75	2	1	3	2	2	2	3	4	4	5	5	33	0	0	0	960	480	1440	08:00:00	3	5	4	5	5	4	26
21	2	1	3	6	9	4	5	1	NO	84	1	1	2	2	1	0	4	4	4	3	5	27	0	0	0	480	480	960	10:00:00	2	4	3	2	4	4	19
23	1	1	3	6	9	4	3	2	NO	68	4	1	3	3	2	2	4	4	5	5	5	38	0	0	300	480	0	780	08:00:00	2	4	4	3	4	4	21
21	1	1	3	6	9	4	3	2	NO	52	2	1	3	3	3	1	2	4	5	5	5	34	0	0	0	960	960	1920	08:00:00	3	5	2	5	4	3	22
46	2	1	5	1	1	4	2	2	NO	98	2	1	3	2	2	2	2	3	5	1	5	28	0	0	0	480	480	960	10:00:00	2	4	4	3	5	4	22
21	1	2	3	6	1	4	5	2	NO	43	2	1	2	3	3	1	5	5	5	5	5	37	0	0	1680	0	480	2160	07:00:00	3	4	5	4	4	4	24
23	1	1	4	6	1	3	2	1	NO	45	3	1	4	4	5	0	5	5	5	5	5	42	0	0	1200	480	720	2400	03:00:00	2	4	3	3	4	3	19
23	2	1	4	6	9	2	3	3	NO	70	2	1	2	2	3	1	3	3	5	5	5	32	0	0	720	160	240	1120	06:00:00	4	5	4	4	5	4	26
63	2	2	4	1	1	4	3	1	NO	62	1	1	1	1	1	2	4	4	5	3	4	27	0	0	840	0	0	840	06:00:00	3	5	2	3	4	4	21
43	1	1	4	1	1	2	1	2	NO	68	1	0	0	2	2	0	5	5	4	2	5	26	0	0	0	0	0	0	16:00:00	3	1	2	4	4	3	17
24	1	1	4	6	1	4	4	1	NO	78	1	1	4	4	3	1	4	4	4	5	5	36	0	0	2520	0	720	3240	12:00:00	5	4	2	4	4	3	22
23	2	2	4	6	7	3	4	2	NO	74	1	1	3	3	4	3	4	4	2	1	5	31	0	0	300	960	720	1980	06:00:00	4	4	4	5	4	4	25
23	2	1	3	6	9	4	4	3	NO	67	1	0	1	1	1	1	2	4	4	3	5	23	0	0	480	0	0	480	12:00:00	3	5	4	3	5	3	23
20	1	1	3	6	9	4	4	3	NO	68	2	1	1	1	2	0	4	3	4	5	5	28	0	0	420	0	480	900	08:00:00	4	5	4	4	4	4	25
22	1	1	3	6	9	4	4	3	NO	55	2	1	3	3	2	2	3	3	4	5	5	33	0	0	3080	960	1920	5960	07:00:00	1	4	4	3	4	3	19
22	1	1	3	6	9	3	4	3	NO	50	3	1	2	1	3	2	3	3	4	2	5	29	0	0	400	0	360	760	05:00:00	3	4	2	3	4	4	20
24	1	1	3	6	9	2	4	3	NO	84	3	1	4	4	3	3	3	4	3	3	5	36	0	0	720	1080	240	2040	06:00:00	1	4	2	3	4	3	17
25	2	1	3	3	7	3	3	2	SI	110	1	1	3	3	3	0	1	1	4	5	0	22	4800	4320	0	0	0	9120	03:00:00	3	5	4	3	5	4	24
44	2	3	5	1	1	3	2	1	NO	72	3	1	5	4	3	3	4	4	5	3	5	40	0	0	560	1440	0	2000	06:00:00	2	4	2	3	4	4	19
29	2	1	4	1	3	4	3	2	NO	83	2	1	4	4	3	1	4	4	5	5	5	38	4800	960	0	0	960	6720	03:00:00	1	4	4	4	4	5	22
65	2	2	4	1	1	3	2	1	NO	80	2	1	3	3	3	1	4	4	5	2	5	33	0	400	480	480	480	1840	06:00:00	2	4	2	3	4	4	19
29	2	1	4	1	3	4	3	2	NO	83	2	1	4	4	3	1	4	4	5	5	5	38	4800	960	0	0	960	6720	03:00:00	1	4	4	4	4	5	22
59	1	2	4	1	2	4	5	2	NO	59	1	1	3	3	2	2	3	4	4	5	5	33	0	0	900	0	360	1260	08:00:00	2	4	2	4	3	2	17
28	1	1	3	3	1	3	2	3	NO	69	2	1	2	4	3	1	3	4	1	5	5	31	0	0	1120	1800	0	2920	02:00:00	2	4	3	3	4	5	21
20	1	1	3	6	9	2	3	1	NO	51	1	0	5	5	2	3	4	2	4	5	5	36	0	0	1200	0	2880	4080	08:00:00	2	5	4	5	4	5	25
24	1	1	3	6	9	4	5	3	NO	51	2	1	4	5	4	2	2	2	2	1	5	30	0	0	1200	1120	1120	3440	06:00:00	4	4	2	3	4	4	21
26	2	1	4	2	6	2	3	1	NO	88	1	1	0	1	0	0	2	4	4	5	5	23	0	0	720	0	1200	1920	07:00:00	3	5	2	3	4	3	20
27	1	1	3	6	1	1	3	1	NO	54	2	1	2	2	1	0	5	4	4	5	4	30	0	0	1120	0	0	1120	08:00:00	1	4	3	3	4	3	18
21	1	1	3	2	6	2	3	3	NO	50	2	1	2	1	1	1	4	4	4	1	5	26	0	0	0	0	0	0	08:00:00	1	4	3	5	4	4	21
20	1	1	3	6	9	3	4	2	NO	55	1	1	2	3	2	1	4	4	5	1	5	29	0	0	0	0	0	0	04:00:00	2	5	4	3	4	4	22
24	1	1	3	6	9	4	4	2	NO	61	1	0	1	1	0	0	3	4	4	5	5	24	0	0	0	0	0	0	10:00:00	3	4	2	4	4	3	20
20	1	1	3	6	9	3	3	2	NO	52	2	1	3	3	2	2	4	4	4	3	5	33	0	0	720	0	0	720	08:00:00	1	4	3	3	4	5	20
22	1	1	3	6	9	1	1	3	NO	50	1	0	4	4	4	1	5	2	3	0	5	29	0	0	360	2880	1440	4680	06:00:00	3	4	3	3	4	4	21
27	1	1	4	1	1	3	4	2	NO	53	2	1	3	3	1	2	4	4	4	2	5	31	0	0	0	0	1200	1200	05:00:00	2	3	2	3	4	4	18
60	2	3	5	1	1	4	4	1	NO	81	3	1	4	2	4	1	3	3	0	1	5	27	0	0	2240	0	180	2420	04:30:00	2	5	4	5	5	5	26
19	1	1	3	6	9	4	3	2	NO	55	2	1	2	2	2	1	2	3	4	2	5	26	0	0	720	0	0	720	08:00:00	3	5	4	4	4	4	24
66	2	2	4	1	1	3	1	1	NO	85	1	1	3	3	4	2	4	4	3	5	5	35	0	0	720	480	480	1680	08:00:00	4	5	4	4	4	4	25
21	1	1	3	6	9	1	1	3	NO	70	0	0	1	2	2	0	1	4	5	5	5	25	0	0	0	0	0	0	10:00:00	2	3	3	2	5	5	20
41	1	2	5	2	1	3	2	3	NO	80	1	1	3	3	3	1	3	3	5	5	4	32	0	0	1400	2240	1960	5600	07:00:00	2	4	3	3	4	4	20
22	2	1	3	6	9	3	4	1	NO	73	1	0	1	1	1	2	3	4	4	4	5	26	0	0	480	1920	540	2940	05:00:00	2	4	3	5	5	3	22
19	1	1	3	1	5	4	4	3	NO	50	4	0	3	5	1	0	1	2	5	3	5	29	0	1440	1120	120	480	3160	06:00:00	3	5	4	3	4	4	23
52	1	1	3	6	9	4	1	1	NO	65	0	0	1	2	0	4	2	3	4	1	5	22	0	0	120	720	0	840	05:00:00	3	4	4	3	3	3	20
22	2	1	3	6	9	4	4	2	NO	75	3	1	3	3	3	2	3	3	3	4	4	32	0	0	0	720	720	1440	05:00:00	4	5	3	4	4	4	24
30	1	1	4	1	5	3	2	3	NO	56	2	1	2	3	2	2	3	4	5	5	5	34	0	2400	0	1080	480	3960	04:00:00	3	4	2	3	4	3	19
29	1	1	4	2	6	4	3	2	SI	71	1	1	3	2	3	4	4	4	4	3	5	34	0	0	0	0	0	0	04:00:00	1	3	2	0	3	2	11
23	1	1	4	6	9	4	4	1	NO	58	1	1	3	2	2	3	4	4	4	5	5	34	0	0	180	1440	480	2100	08:00:00	2	4	4	5	1	5	21
22	1	1	4	6	9	2	4	1	NO	52	2	1	2	2	1	3	3	3	5	1	5	28	0	0	0	0	0	0	10:00:00	3	4	2	0	1	1	11
50	2	2	3	1	1	4	5	2	NO	80	1	1	3	2	1	1	2	4	5	5	5	30	0	1440	1200	480	0	3120	04:00:00	1	5	4	5	4	4	23
56	1	2	5	1	1	4	5	2	NO	42	0	1	2	2	3	2	3	3	4	4	5	29	0	0	1440	0	480	1920	06:00:00	3	4	4	3	4	4	22
20	2	1	3	6	9	2	2	3	NO	50	1	1	1	1	1	0	3	4	4	4	5	25	0	0	300	0	0	300	08:00:00	4	5	4	5	5	3	26
23	1	1	3	6	9	3	3	2	NO	58	1	1	2	2	2	2	2	3	5	5	5	30	0	0	0	0	240	240	15:00:00	3	4	4	4	4	3	22
24	1	1	3	6	9	3	3	2	NO	79	2	1	5	5	4	2	5	4	5	5	5	43	4800	7200	0	480	0	12480	05:00:00	2	5	3	3	4	4	21
23	1	1	4	4	6	4	3	1	NO	59.8	1	1	2	2	2	0	4	3	5	4	5	29	0	0	40	720	720	1480	08:00:00	2	5	4	3	4	3	21
44	1	1	3	1	9	4	1	2	NO	57	1	0	3	2	3	2	5	5	5	4	5	35	0	0	0	0	1440	1440	07:00:00	2	5	2	3	4	4	20
58	1	3	5	1	1	4	3	2	NO	56	1	0	1	1	2	2	3	4	5	5	5	29	0	0	320	0	0	320	09:00:00	5	5	2	3	4	4	23
19	1	1	3	6	9	4	5	2	NO	65	2	1	1	2	2	1	3	4	4	5	5	30	0	480	80	0	0	560	08:30:00	2	4	3	3	4	3	19
54	1	2	3	1	1	3	2	1	NO	54	4	1	4	3	1	1	4	3	4	5	5	35	0	0	0	960	480	1440	06:00:00	3	4	4	3	4	4	22
22	1	1	3	6	9	4	4	2	NO	51	2	1	1	5	0	3	4	4	4	5	5	34	0	0	0	480	0	480	10:00:00	3	5	3	5	5	4	25
23	2	1	4	6	9	2	4	1	NO	74	0	2	2	1	2	1	2	3	1	3	5	22	0	0	0	0	0	0	08:00:00	1	4	2	3	3	3	16
23	1	1	3	6	9	4	5	2	NO	52	2	1	1	4	5	0	5	5	3	5	5	36	0	720	280	0	360	1360	08:00:00	1	5	4	4	5	5	24
24	2	1	4	4	4	2	4	1	NO	68	3	1	3	4	2	0	5	5	3	5	2	33	0	600	280	640	400	1920	04:00:00	2	4	3	3	5	5	22
21	1	1	3	6	9	3	2	1	NO	52	2	1	1	1	1	1	3	4	3	2	5	24	0	0	0	0	0	0	13:00:00	1	4	3	5	4	3	20
25	1	1	4	6	1	4	4	2	NO	48	0	1	4	4	3	4	3	1	5	5	5	35	0	0	0	480	0	480	08:00:00	1	3	2	1	1	3	11
31	1	1	3	1	3	4	4	2	NO	68	2	1	1	1	2	2	3	4	4	5	5	30	0	0	40	0	0	40	10:00:00	4	4	3	3	4	4	22
24	1	1	4	6	9	2	4	2	NO	52	2	1	5	4	4	0	5	5	5	4	5	40	0	0	0	1920	320	2240	05:00:00	3	4	3	3	4	5	22
24	1	1	3	6	9	4	5	3	NO	79	3	2	2	1	3	2	5	4	4	5	5	36	0	0	0	240	1920	2160	12:00:00	0	1	2	2	1	1	7
23	2	1	4	6	1	2	4	3	NO	65	3	1	3	2	0	2	2	3	5	1	5	27	0	0	480	1080	0	1560	02:00:00	3	5	3	5	4	4	24
34	1	2	5	2	1	2	2	3	NO	74	1	1	1	3	0	2	3	4	4	5	5	29	0	0	0	0	0	0	10:00:00	2	4	3	3	4	4	20
35	1	2	3	2	6	2	2	1	NO	64	1	1	1	1	2	1	4	4	4	5	5	29	0	0	600	1200	2400	4200	03:00:00	3	4	5	5	4	4	25
24	1	1	4	6	9	2	3	1	NO	59	1	1	1	2	1	1	4	4	4	0	5	24	0	0	600	480	0	1080	14:00:00	1	3	1	4	1	3	13
22	2	1	3	6	9	4	5	2	NO	73	2	1	3	3	2	1	0	3	5	5	2	27	0	0	360	0	900	1260	10:00:00	4	4	2	2	4	3	19
22	1	1	4	6	9	4	5	3	NO	59	2	2	3	2	2	1	3	4	3	4	5	31	0	0	1400	480	0	1880	08:30:00	2	5	2	2	4	4	19
21	1	1	3	6	1	1	4	3	NO	56	1	1	3	2	2	2	4	4	5	3	5	32	0	0	0	0	0	0	06:00:00	3	4	2	4	4	4	21
35	1	2	4	6	9	2	2	1	NO	55	2	1	3	2	3	0	5	5	5	5	5	36	0	0	1600	0	0	1600	10:30:00	3	5	3	3	4	4	22
20	1	1	3	6	9	2	4	1	NO	56	3	1	1	4	3	3	3	4	4	4	5	35	0	0	240	960	960	2160	15:00:00	2	5	2	5	4	3	21
57	2	2	4	1	1	2	2	3	NO	95	0	1	2	2	1	2	3	4	4	5	4	28	0	0	400	0	0	400	08:00:00	1	4	2	3	4	4	18
23	1	1	4	6	1	2	3	2	NO	53	2	1	3	3	1	0	5	4	5	4	5	33	0	0	480	1600	320	2400	14:00:00	3	5	3	4	4	4	23
19	2	1	3	6	1	2	3	2	NO	60	3	1	1	1	1	1	2	4	4	5	5	28	0	0	0	2400	0	2400	08:00:00	4	5	2	3	4	4	22
68	2	2	4	1	1	3	2	1	NO	83	4	1	4	4	2	2	4	4	2	5	5	37	0	0	840	0	480	1320	14:00:00	4	5	2	5	4	4	24
26	1	1	4	6	9	2	2	2	NO	54	1	1	3	2	0	0	5	4	4	4	5	29	0	0	0	960	1440	2400	07:00:00	2	3	2	2	4	3	16
21	1	1	3	6	1	4	5	2	NO	46	2	1	2	1	2	1	4	4	5	4	5	31	0	0	160	0	0	160	10:00:00	3	5	3	3	4	4	22
23	1	1	4	2	1	2	4	2	NO	58	1	1	3	3	2	2	4	4	4	5	5	34	3840	0	0	1440	0	5280	04:00:00	2	5	4	4	4	5	24
60	2	2	4	1	1	2	2	2	NO	82	1	1	2	1	2	3	2	4	3	3	4	26	0	0	140	0	0	140	06:00:00	5	5	3	3	3	4	23
20	2	1	3	6	6	3	5	3	NO	61	4	2	2	2	1	0	3	5	2	2	2	25	0	0	0	0	0	0	11:00:00	4	5	2	4	4	4	23
60	2	2	4	1	1	2	2	2	NO	82	1	1	2	1	2	3	2	4	3	3	4	26	0	0	140	0	0	140	06:00:00	5	5	3	3	3	4	23
26	2	1	3	6	9	4	3	2	NO	70	1	2	3	4	3	3	3	4	1	5	5	34	0	0	200	0	720	920	08:00:00	4	4	3	2	1	3	17
21	2	1	3	6	9	2	3	1	NO	71	3	2	5	4	4	2	2	2	5	5	5	39	0	480	280	1920	360	3040	06:00:00	2	5	3	3	4	3	20
23	1	1	3	6	9	4	4	2	NO	57	3	1	3	3	2	2	3	3	3	5	5	33	0	0	0	2640	0	2640	10:00:00	3	4	3	4	4	4	22
54	1	2	3	1	1	4	3	2	NO	60	1	1	4	3	2	2	4	4	5	5	5	36	0	0	0	640	960	1600	08:00:00	2	5	2	3	4	4	20
24	1	1	3	6	6	3	4	3	NO	56	2	1	3	2	3	1	4	4	4	2	5	31	0	180	2240	0	0	2420	08:00:00	5	5	5	4	5	4	28
19	1	1	3	6	1	4	4	2	NO	58	1	1	3	0	0	3	3	3	2	1	4	21	0	0	1200	0	0	1200	08:30:00	2	5	3	4	4	3	21
23	1	1	4	6	9	3	2	3	NO	62	1	1	2	3	0	2	2	3	5	5	5	29	0	0	360	0	0	360	04:00:00	2	4	5	5	5	5	26
20	1	1	3	6	1	3	4	3	NO	59	2	1	2	3	2	2	4	3	4	1	5	29	960	0	0	1920	0	2880	07:00:00	5	5	4	4	5	4	27
32	2	1	4	6	1	1	4	2	NO	87	4	1	3	4	3	2	4	4	5	3	2	35	0	0	1800	3200	600	5600	12:00:00	4	4	4	3	4	4	23
54	1	2	5	1	1	2	2	1	NO	45	2	1	3	3	2	3	4	4	5	5	5	37	0	0	0	0	1800	1800	12:00:00	3	5	2	4	4	3	21
61	1	3	4	1	1	4	2	2	NO	48	0	1	1	2	1	0	3	4	4	5	5	26	0	0	560	0	960	1520	05:00:00	3	5	4	4	4	4	24
20	2	1	3	6	9	2	3	2	NO	80	2	1	0	3	0	3	2	2	4	3	4	24	0	0	0	720	720	1440	05:00:00	2	4	2	1	4	3	16
23	1	1	3	6	9	3	3	2	NO	61	1	1	2	2	1	2	3	4	4	5	5	30	0	0	720	0	400	1120	05:00:00	1	3	3	2	3	3	15
44	1	2	4	1	1	4	4	3	NO	64	1	1	3	2	2	1	4	4	4	3	5	30	0	0	400	0	960	1360	08:00:00	3	4	3	3	5	4	22
21	1	1	3	6	9	2	4	3	NO	90	1	1	2	2	3	2	5	4	5	5	4	34	0	0	1080	0	0	1080	05:00:00	3	3	2	3	2	2	15
34	1	2	3	3	1	3	2	3	NO	75	1	2	0	2	0	2	3	4	4	1	5	24	0	1200	0	0	0	1200	08:00:00	4	4	3	4	4	4	23
22	1	1	3	5	1	2	3	1	NO	53	3	0	0	3	0	3	4	4	4	5	5	31	0	0	120	1440	0	1560	14:00:00	4	5	5	5	5	5	29
52	1	2	4	1	1	3	4	2	NO	78	1	1	2	2	1	1	3	2	5	5	5	28	0	0	360	0	320	680	03:00:00	3	3	2	2	4	4	18
19	1	1	3	6	1	3	4	1	NO	52	2	1	3	3	2	1	5	5	3	4	5	34	0	900	400	0	720	2020	04:00:00	3	5	3	3	4	3	21
24	1	1	4	6	9	3	4	3	NO	54	2	1	0	3	3	3	4	4	4	2	5	31	0	0	200	0	0	200	04:00:00	3	4	3	3	4	3	20
68	2	2	5	1	2	4	2	2	NO	69	0	1	3	2	2	2	2	4	4	5	5	30	0	0	400	0	0	400	10:00:00	4	5	2	2	4	4	21
35	2	1	5	1	1	1	1	3	NO	79	1	1	4	3	2	2	4	4	4	5	5	35	0	0	80	0	2000	2080	02:30:00	3	5	2	3	4	3	20
22	1	1	3	6	1	3	3	3	NO	73	3	1	2	4	3	3	2	3	4	3	5	33	0	0	320	0	0	320	21:00:00	1	3	3	3	1	1	12
30	1	1	5	2	1	2	3	2	NO	58	1	1	3	3	2	2	3	4	4	4	5	32	0	240	800	0	480	1520	12:00:00	3	5	4	4	4	4	24
65	1	2	4	1	1	2	3	3	NO	55	1	0	2	5	3	2	3	4	5	4	5	34	0	0	900	0	960	1860	20:00:00	4	4	3	3	4	5	23
25	2	1	4	6	1	4	5	2	NO	89	1	1	2	2	2	1	3	4	5	4	5	30	0	0	0	720	0	720	10:00:00	1	5	3	3	5	5	22
22	1	1	3	2	5	4	5	2	NO	48	3	3	3	3	2	1	5	3	2	5	4	34	0	0	0	0	0	0	12:30:00	4	4	4	3	2	3	20
23	1	1	3	6	1	4	5	2	NO	49	2	1	2	3	2	2	3	3	5	5	5	33	0	0	360	0	0	360	14:00:00	1	5	2	2	4	3	17
26	1	1	3	2	6	2	3	2	NO	55	1	1	3	3	2	1	4	4	5	1	5	30	4800	3600	840	2880	1440	13560	08:00:00	1	2	4	3	4	4	18
61	1	2	4	2	1	4	4	1	NO	80	1	1	3	2	2	3	1	4	5	5	0	27	0	0	0	0	0	0	12:00:00	4	5	4	3	5	4	25
45	2	2	4	2	1	2	3	1	NO	74	3	1	2	1	2	2	0	4	3	5	4	27	0	1440	0	1680	840	3960	12:00:00	4	4	2	3	5	5	23
30	1	2	4	3	6	3	2	1	NO	62	2	0	3	2	0	0	5	4	5	0	5	26	0	0	120	0	0	120	12:00:00	1	3	3	3	4	3	17
22	1	1	3	6	9	2	4	3	NO	56	2	1	1	1	1	0	5	4	4	2	5	26	0	0	160	240	240	640	10:00:00	4	5	3	4	4	3	23
25	1	1	4	5	6	2	4	1	NO	60	1	1	3	3	3	3	3	4	4	3	5	33	0	0	480	0	720	1200	05:00:00	3	4	2	2	4	3	18
22	1	1	3	6	9	2	2	2	NO	53	1	1	3	2	3	0	5	5	5	0	5	30	0	0	720	480	1600	2800	06:00:00	1	2	1	2	4	2	12
43	1	2	4	1	1	2	2	3	NO	58	2	0	1	1	2	2	3	4	4	4	5	28	0	0	1000	0	720	1720	08:00:00	2	4	3	4	4	3	20
26	1	1	3	2	6	2	1	1	NO	65	1	1	0	3	2	1	4	2	5	5	5	29	0	3840	200	2880	0	6920	06:00:00	3	3	2	0	3	3	14
22	2	1	4	6	9	3	5	3	NO	66	1	3	3	1	1	1	2	3	3	3	5	26	0	0	420	0	540	960	02:00:00	3	4	3	2	4	3	19
39	1	1	4	6	9	3	3	1	NO	70	3	2	4	3	3	3	2	4	4	5	5	38	480	0	0	360	160	1000	17:00:00	3	4	2	3	5	3	20
24	1	1	3	4	9	4	3	2	NO	63	1	2	3	2	2	2	3	3	4	5	5	32	0	2400	0	1440	0	3840	10:00:00	4	4	4	5	5	5	27
21	1	1	3	3	7	4	5	1	NO	65	2	1	4	4	3	2	3	4	5	5	5	38	0	0	1080	960	0	2040	02:00:00	0	3	2	1	3	3	12
24	1	1	4	6	9	3	4	3	NO	54	2	1	0	3	3	3	4	4	4	2	5	31	0	0	200	0	0	200	04:00:00	3	4	3	3	4	3	20
21	1	1	3	6	1	3	3	1	NO	52	3	1	2	1	0	0	4	3	4	3	5	26	0	0	0	0	960	960	09:00:00	4	4	3	4	4	3	22
61	1	2	5	1	1	4	3	2	NO	57	2	1	4	3	2	2	4	4	4	4	5	35	0	0	2160	0	0	2160	10:00:00	2	4	2	5	4	4	21
25	2	1	4	6	9	2	5	3	NO	71	4	2	1	1	0	2	4	4	5	5	5	33	320	960	2100	520	160	4060	05:00:00	5	5	5	5	5	5	30
61	2	1	3	1	1	2	2	3	NO	80	0	0	1	1	1	0	3	4	5	3	5	23	0	0	0	0	0	0	07:00:00	3	5	2	5	5	4	24
21	1	1	3	6	9	4	5	2	NO	56	3	1	2	2	1	0	4	3	2	2	5	25	0	0	0	720	0	720	08:00:00	5	5	4	5	5	4	28
22	1	1	3	6	9	3	5	1	NO	63	2	1	1	3	1	1	3	4	5	5	5	31	4320	360	1200	720	720	7320	02:00:00	5	4	3	3	4	4	23
20	2	1	3	2	3	4	5	2	NO	60	1	2	0	2	3	2	3	4	3	5	5	30	0	1440	0	0	960	2400	04:00:00	3	5	3	2	0	2	15
58	1	3	5	1	1	2	2	1	NO	68	1	1	1	2	2	2	5	4	4	5	5	32	0	0	0	0	0	0	07:30:00	2	5	4	5	5	4	25
47	2	1	3	6	9	2	2	2	NO	61.5	3	0	4	1	2	2	5	3	4	3	5	32	2000	3000	840	1600	2400	9840	10:00:00	5	5	2	5	4	4	25
49	2	1	5	1	1	4	1	1	NO	75	1	1	3	3	3	2	3	4	4	3	5	32	0	0	600	0	500	1100	02:00:00	4	5	2	5	5	5	26
21	1	1	3	6	9	3	4	1	NO	52	1	1	1	1	1	1	3	4	4	4	5	26	0	0	720	240	1440	2400	06:00:00	2	4	3	3	4	4	20
28	1	2	3	1	5	2	4	1	NO	53	1	1	5	5	4	1	5	5	3	5	5	40	0	0	0	0	320	320	04:00:00	3	5	3	5	4	4	24
20	1	2	3	6	1	1	5	2	NO	53	4	2	2	3	1	1	3	4	3	5	5	33	0	0	480	0	0	480	04:00:00	4	4	4	5	4	3	24
20	1	1	3	2	9	4	3	2	NO	55	4	2	3	4	3	0	4	4	5	5	5	39	0	240	800	0	0	1040	06:00:00	2	3	2	3	4	4	18
28	1	1	3	6	9	2	3	3	NO	61	2	1	3	3	2	1	3	3	4	3	5	30	0	800	560	720	480	2560	09:00:00	3	5	3	3	4	4	22
25	1	1	4	5	1	4	4	2	NO	58	2	1	3	3	4	2	5	5	3	5	5	38	0	0	1680	480	480	2640	09:00:00	2	4	4	5	4	4	23
23	1	1	3	6	9	4	3	3	NO	48	1	1	0	1	0	1	1	4	5	2	5	21	0	0	0	480	0	480	04:00:00	2	5	2	3	4	4	20
21	1	1	3	7	5	2	3	2	NO	57	2	1	3	2	1	1	2	3	5	4	5	29	0	0	0	2160	1080	3240	08:00:00	3	4	3	3	1	3	17
20	1	1	3	6	1	3	4	1	NO	58	1	2	2	4	4	1	5	4	4	3	4	34	0	0	200	960	320	1480	06:00:00	4	5	4	4	5	4	26
24	1	1	4	4	4	2	3	2	NO	51	1	0	1	3	3	4	5	4	4	1	5	31	0	1440	0	0	960	2400	06:00:00	3	4	4	3	4	4	22
37	1	2	3	4	1	4	5	1	NO	69	1	1	2	2	2	2	3	4	4	5	5	31	0	0	0	720	720	1440	08:00:00	3	5	4	5	5	4	26
25	1	1	4	5	6	4	3	2	NO	65	1	1	4	4	3	3	4	4	4	5	4	37	0	0	1120	1440	720	3280	06:00:00	3	4	3	3	4	4	21
24	1	1	4	6	1	2	2	3	NO	60	2	1	5	5	2	3	3	2	4	5	5	37	0	0	420	1440	0	1860	05:00:00	2	4	5	5	4	5	25
24	1	1	4	6	9	3	4	3	NO	48	1	1	3	3	2	2	3	4	5	2	5	31	0	0	560	0	1080	1640	10:00:00	2	0	2	2	4	1	11
20	1	1	3	6	9	3	4	2	NO	58	1	1	1	3	0	2	4	4	5	5	5	31	0	0	180	960	960	2100	06:00:00	2	4	2	3	4	4	19
21	2	1	3	6	9	3	2	1	NO	72	2	2	2	2	4	0	4	4	4	5	5	34	0	0	0	720	720	1440	07:00:00	3	5	3	3	5	4	23
20	1	1	3	6	1	2	2	2	NO	50	1	1	3	2	2	1	4	4	5	5	5	33	0	0	1260	0	0	1260	13:00:00	3	4	3	3	5	4	22
24	1	2	3	6	9	3	2	1	NO	79	1	0	1	2	0	1	2	3	5	3	5	23	0	0	0	1440	720	2160	06:00:00	3	5	3	3	4	2	20
26	1	1	4	4	9	3	2	1	NO	58	1	1	1	2	1	1	3	4	5	5	3	27	0	2160	240	0	0	2400	08:00:00	2	5	4	3	4	5	23
24	1	1	3	6	9	3	2	2	NO	54	2	1	2	2	0	2	3	4	5	5	5	31	0	0	720	240	240	1200	04:00:00	3	4	4	4	4	4	23
44	2	1	4	1	1	2	2	2	NO	60	0	1	3	3	2	2	4	4	5	5	5	34	0	1440	320	0	0	1760	03:00:00	3	5	3	5	5	5	26
25	2	1	4	6	9	1	5	2	NO	85	0	1	3	3	3	1	5	5	4	3	5	33	0	0	400	2160	0	2560	04:00:00	4	5	4	5	5	4	27
25	2	1	4	6	1	1	5	2	NO	85	0	1	3	3	3	1	5	5	4	3	5	33	0	0	400	2160	0	2560	04:00:00	4	5	4	5	5	4	27
21	1	1	3	6	9	2	3	1	NO	55	1	1	1	1	2	1	2	4	0	4	5	22	0	0	0	960	120	1080	10:00:00	1	5	3	5	5	3	22
21	1	1	3	6	9	2	3	1	NO	55	1	1	1	1	2	1	2	4	0	4	5	22	0	0	0	960	120	1080	10:00:00	1	5	3	5	5	3	22
42	2	3	5	1	1	2	3	3	NO	71	2	1	5	4	3	2	4	4	5	3	5	38	0	0	0	480	360	840	03:00:00	5	5	3	5	5	4	27
55	1	2	3	1	1	3	2	3	NO	65	1	1	3	2	2	2	4	4	4	5	5	33	0	0	280	720	1440	2440	08:00:00	3	4	3	3	4	4	21
19	1	1	3	6	9	3	4	2	NO	57	2	1	4	3	3	1	3	4	4	5	5	35	0	0	1920	720	0	2640	09:00:00	2	4	3	3	4	3	19
41	1	2	4	1	3	2	2	2	NO	56	1	1	2	3	3	2	4	4	5	5	5	35	0	0	0	0	720	720	08:00:00	3	5	4	4	4	4	24
20	1	1	3	6	9	4	4	2	NO	50	1	0	2	3	1	1	4	4	4	3	5	28	0	0	0	0	0	0	05:00:00	2	4	3	3	4	3	19
37	1	1	4	3	5	2	2	3	NO	73	3	2	3	3	4	2	4	4	4	5	5	39	2880	2880	840	0	960	7560	04:00:00	2	4	5	2	5	5	23
23	1	1	3	4	4	4	3	1	NO	55	3	1	1	1	2	1	2	4	4	5	4	28	0	2880	720	0	0	3600	05:00:00	4	5	4	4	5	4	26
21	2	1	3	6	9	3	4	1	NO	74	3	1	2	3	2	1	3	5	2	5	5	32	0	0	0	1920	0	1920	05:00:00	4	5	3	4	5	4	25
24	1	1	3	6	9	4	4	2	NO	73	1	0	1	1	0	2	4	4	3	3	5	24	0	0	0	0	0	0	10:00:00	4	5	4	5	4	4	26
33	2	1	5	2	1	2	2	3	NO	88	2	1	1	1	1	1	3	4	4	3	5	26	0	0	160	0	720	880	16:00:00	3	4	2	3	4	3	19
32	2	1	4	6	9	4	1	1	NO	70.2	1	0	2	3	3	2	4	5	5	5	5	35	0	0	560	1680	0	2240	08:00:00	4	4	2	5	5	4	24
23	1	1	3	3	4	4	3	3	NO	81	2	0	2	1	0	1	4	4	5	5	5	29	0	0	0	1920	0	1920	05:00:00	4	5	4	5	5	3	26
45	1	2	4	1	1	2	3	1	NO	62	2	1	2	1	2	1	4	4	5	3	5	30	0	0	720	0	0	720	10:00:00	3	4	2	3	4	3	19
22	2	1	3	6	9	3	4	3	NO	85	2	1	1	2	1	1	3	4	3	5	3	26	0	0	160	480	240	880	12:00:00	1	3	2	2	4	2	14
23	1	2	3	6	9	2	3	1	NO	78.1	2	1	1	2	0	1	3	3	3	5	5	26	0	0	1200	0	0	1200	06:00:00	2	3	2	2	1	2	12
20	1	1	3	6	9	1	2	3	NO	54	1	1	2	1	2	0	5	5	5	5	5	32	0	0	1260	720	720	2700	07:00:00	2	5	2	5	4	4	22
22	1	1	3	6	9	3	5	2	NO	56	3	1	2	3	3	3	4	4	4	5	5	37	0	0	480	720	0	1200	12:00:00	3	5	3	4	4	3	22
21	1	1	3	6	9	3	4	2	NO	61	1	1	1	1	2	1	4	3	4	3	5	26	0	0	0	0	0	0	07:00:00	3	5	3	3	5	4	23
19	1	1	3	6	9	4	4	2	NO	44	4	3	3	3	1	2	3	3	2	4	5	33	0	0	560	0	0	560	10:00:00	3	4	3	2	4	4	20
27	2	1	4	6	9	2	2	1	NO	65	1	2	1	1	2	3	2	3	4	4	3	26	0	0	800	0	120	920	07:00:00	2	5	4	4	5	4	24
34	1	2	3	6	9	4	4	2	NO	70	3	1	4	3	2	2	3	3	5	5	5	36	0	0	0	0	0	0	08:00:00	3	4	3	2	3	3	18
23	1	1	4	6	1	3	3	2	NO	61	2	1	2	3	2	2	4	4	5	4	5	34	0	0	0	0	480	480	07:00:00	3	4	4	5	4	4	24
29	1	1	3	6	9	4	5	2	NO	42	2	1	3	3	1	3	3	4	5	5	5	35	0	0	160	400	480	1040	05:00:00	1	4	2	2	5	3	17
67	1	2	4	1	1	4	2	1	NO	70	1	1	3	3	1	0	5	3	5	5	3	30	0	0	200	0	0	200	06:00:00	2	3	2	2	4	3	16
26	2	1	4	6	9	4	5	2	NO	77	2	1	1	2	3	2	2	3	3	5	5	29	0	0	0	240	480	720	13:00:00	3	5	2	3	5	4	22
22	2	1	3	4	4	2	4	1	NO	80	3	1	4	4	3	0	3	3	0	5	5	31	0	0	320	2400	0	2720	10:00:00	3	4	4	3	5	5	24
30	1	1	4	6	9	2	2	1	NO	48	2	1	2	3	3	1	4	5	4	5	5	35	0	0	720	0	0	720	09:00:00	1	3	3	3	4	4	18
27	1	1	4	6	9	2	4	3	NO	54	1	1	3	3	3	1	4	5	5	3	5	34	0	0	240	0	2160	2400	04:30:00	3	4	3	3	4	4	21
20	1	1	3	6	9	3	3	1	NO	52	3	1	3	4	3	2	3	4	4	5	5	37	0	0	600	0	1200	1800	08:00:00	3	4	4	3	4	4	22
23	1	1	3	6	9	3	3	2	NO	61	1	1	2	2	1	2	3	4	4	5	5	30	0	0	720	0	400	1120	05:00:00	1	3	3	2	3	3	15
39	1	2	5	2	1	2	3	2	NO	78	3	2	3	4	1	2	3	4	4	5	5	36	0	0	0	240	240	480	10:00:00	3	5	4	3	4	4	23
25	1	1	3	6	9	4	3	2	NO	52	2	1	3	2	3	2	3	3	4	5	5	33	0	0	0	0	1080	1080	05:00:00	3	4	3	4	4	4	22
21	1	1	3	6	9	2	3	3	NO	56	1	1	0	3	3	4	4	4	4	3	5	32	0	0	120	480	0	600	05:00:00	2	4	4	5	5	4	24
20	1	1	3	6	9	2	4	2	NO	56	1	1	1	1	0	1	4	4	5	1	5	24	0	0	0	0	0	0	20:00:00	5	2	2	2	4	3	18
49	1	2	3	1	1	4	5	2	NO	59	2	1	5	5	3	3	5	4	3	5	5	41	0	0	600	2400	240	3240	06:00:00	0	5	4	4	5	5	23
22	1	1	3	4	1	1	3	2	NO	65	1	1	4	3	1	1	2	4	5	5	5	32	960	2160	0	640	0	3760	03:03:00	4	5	3	4	4	4	24
21	1	1	3	6	1	4	4	1	NO	63	3	1	0	3	1	2	3	4	2	5	5	29	0	0	0	0	0	0	09:00:00	1	4	2	4	4	3	18
21	1	1	3	6	9	2	3	3	NO	62	2	1	2	2	2	1	5	4	4	5	5	33	0	0	600	0	0	600	06:00:00	4	5	4	3	4	4	24
19	1	1	3	6	9	3	2	2	NO	50	1	1	3	3	4	3	3	3	4	5	1	31	0	0	800	0	0	800	06:00:00	2	5	4	4	4	4	23
51	1	2	5	1	1	3	4	1	NO	67	1	1	3	3	2	1	3	5	4	5	5	33	0	0	0	0	0	0	08:00:00	1	4	2	3	4	3	17
21	1	1	3	6	1	3	2	1	NO	63	1	1	1	3	2	3	4	4	5	5	4	33	0	0	1200	720	0	1920	08:00:00	2	4	3	3	5	5	22
26	1	1	3	6	9	4	4	3	NO	46	1	1	1	1	2	1	4	4	5	5	5	30	0	0	2520	0	120	2640	09:00:00	1	4	2	3	4	2	16
40	1	1	3	1	3	4	5	2	NO	75	1	1	5	5	4	5	5	4	5	5	5	45	2880	4320	120	1080	2160	10560	01:00:00	0	3	1	0	3	2	9
34	1	2	4	1	1	4	2	2	NO	55.5	1	1	3	2	1	2	4	4	4	5	5	32	0	0	200	0	480	680	11:00:00	4	5	4	3	4	4	24
25	1	1	4	4	5	3	4	1	NO	58	2	1	2	2	1	1	4	4	4	1	5	27	0	0	0	1200	1200	2400	08:00:00	3	4	1	5	5	3	21
53	1	1	3	1	1	3	2	1	NO	70	4	1	2	3	2	1	5	3	4	4	5	34	0	800	800	2160	360	4120	06:00:00	2	4	3	5	4	4	22
30	1	1	3	6	9	4	3	1	NO	87	1	1	3	2	2	2	4	4	4	5	5	33	0	0	0	0	0	0	12:30:00	1	3	2	3	4	2	15
25	1	1	4	2	6	4	5	1	NO	55	2	1	2	2	3	3	3	4	5	5	5	35	0	4320	0	0	0	4320	06:00:00	2	5	4	5	4	4	24
21	1	1	3	6	9	4	3	2	NO	63	1	1	3	3	2	1	3	4	5	3	5	31	0	0	0	1440	720	2160	09:00:00	3	4	3	3	4	3	20
70	1	2	4	1	1	4	2	1	SI	80	1	1	3	2	2	1	3	4	4	5	5	31	0	0	0	480	0	480	10:00:00	4	5	3	5	5	4	26
24	1	1	4	6	1	3	4	3	NO	57	2	1	2	3	4	2	4	3	5	5	5	36	0	1920	840	1080	320	4160	00:45:00	3	4	3	3	4	4	21
67	1	2	4	1	1	4	2	2	NO	77	2	0	2	2	1	2	4	4	5	5	5	32	0	0	0	0	0	0	07:00:00	4	5	3	5	4	4	25
58	1	1	3	1	1	3	2	1	NO	58	1	1	2	1	2	2	4	4	5	5	5	32	0	0	400	0	0	400	07:00:00	4	5	2	5	5	4	25
57	1	2	5	1	1	4	3	3	NO	63	1	1	5	4	2	2	3	4	5	5	5	37	0	0	280	0	1440	1720	12:00:00	2	5	2	3	4	4	20
54	2	2	5	1	1	3	4	1	NO	68	2	1	1	2	3	1	4	4	4	4	4	30	0	0	160	800	240	1200	08:00:00	4	5	3	3	4	4	23
56	2	1	4	1	1	4	1	3	NO	75	1	0	2	1	0	0	2	4	5	1	5	21	0	0	800	0	1200	2000	08:00:00	5	5	4	5	5	5	29
22	1	1	3	6	9	2	4	3	NO	49	1	1	2	1	1	1	3	3	5	1	5	24	0	0	360	480	240	1080	10:00:00	2	5	4	5	5	4	25
26	1	2	4	6	7	2	3	2	NO	68	3	1	4	4	2	3	4	3	3	5	5	37	0	0	0	720	0	720	08:00:00	4	5	4	3	5	5	26
30	1	2	4	6	9	3	2	2	NO	74	1	0	3	3	2	1	5	4	4	4	5	32	0	0	240	0	0	240	08:00:00	2	2	2	2	3	2	13
70	2	2	4	8	8	4	2	1	NO	89	0	1	3	2	2	1	4	4	4	2	5	28	0	0	0	0	0	0	10:00:00	4	5	3	3	5	4	24
27	1	1	3	3	3	1	2	2	NO	54	2	1	2	2	3	1	5	4	5	5	5	35	0	1440	320	0	480	2240	12:00:00	4	5	2	3	5	3	22
24	1	1	4	6	9	4	3	1	NO	69	2	1	2	3	2	1	3	4	4	4	5	31	0	0	400	0	0	400	08:00:00	1	5	2	5	5	2	20
25	1	1	3	6	4	3	4	3	NO	48	1	1	1	2	2	0	2	4	4	4	5	26	0	0	720	1440	240	2400	06:00:00	3	4	2	3	4	4	20
21	1	1	3	6	9	3	3	3	NO	47	1	1	3	2	3	1	3	4	5	0	5	28	0	0	0	0	0	0	03:00:00	3	4	3	4	4	4	22
30	1	1	4	1	9	2	3	3	NO	48	1	1	2	2	1	1	2	3	5	0	5	23	0	0	720	0	2880	3600	04:45:00	3	4	2	3	4	4	20
22	1	1	3	6	9	2	2	3	NO	70	1	1	2	3	3	1	4	5	5	5	5	35	0	0	1320	0	0	1320	15:00:00	2	3	2	3	4	4	18
27	2	1	4	6	9	4	5	2	NO	67	1	1	3	3	3	3	0	1	4	5	5	29	0	0	400	720	720	1840	07:00:00	4	5	3	4	5	4	25
23	1	1	3	3	1	3	4	1	NO	80	1	1	2	3	2	2	1	3	5	4	1	25	0	0	0	0	480	480	13:00:00	0	5	4	5	5	5	24
19	1	1	3	6	1	4	4	1	NO	58	1	1	2	2	2	2	3	4	5	5	5	32	0	0	600	720	0	1320	10:00:00	2	4	3	5	5	4	23
19	1	1	3	6	1	3	2	1	NO	58	0	1	1	1	3	2	4	3	4	2	4	25	0	0	600	0	0	600	07:00:00	2	5	5	5	5	4	26
41	1	1	4	1	1	2	2	2	NO	71	1	1	3	2	2	2	4	4	5	4	5	33	0	360	0	0	0	360	07:00:00	1	4	2	2	4	2	15
50	1	3	3	1	2	2	2	2	NO	56	3	1	4	4	2	2	5	5	4	3	5	38	2400	3600	0	1200	1200	8400	02:00:00	4	4	2	5	4	4	23
36	1	1	4	1	1	2	2	3	NO	55	1	1	2	2	2	1	3	4	5	5	5	31	0	0	600	0	240	840	08:00:00	2	5	5	4	4	4	24
48	2	3	5	2	1	2	1	1	NO	69	1	0	2	2	2	3	4	5	5	1	4	29	0	0	1600	0	960	2560	08:00:00	3	5	2	2	4	3	19
20	1	1	3	6	9	2	4	1	NO	49	2	1	3	2	2	1	2	3	4	2	5	27	0	0	1200	640	0	1840	06:00:00	2	4	2	3	4	4	19
21	1	1	3	6	9	2	2	3	NO	62	1	0	1	2	1	0	2	5	5	5	5	27	0	0	0	0	0	0	14:00:00	2	4	4	5	5	3	23
22	2	1	3	6	9	4	5	2	NO	73	2	1	3	3	2	1	0	3	5	5	2	27	0	0	360	0	900	1260	10:00:00	4	4	2	2	4	3	19
48	1	2	5	3	1	3	2	2	NO	90	1	1	2	3	0	2	4	4	4	3	5	29	0	1440	0	0	0	1440	08:00:00	3	5	4	4	4	4	24
20	1	1	3	6	1	4	5	2	NO	40	2	2	3	2	2	0	3	4	4	3	5	30	0	300	200	0	0	500	08:00:00	2	5	4	4	5	4	24
20	1	1	3	6	1	4	4	1	NO	66	1	1	1	1	2	2	3	4	4	5	5	29	0	0	160	0	1080	1240	06:00:00	1	5	2	3	4	4	19
21	1	1	3	6	1	3	3	2	NO	70	1	1	3	3	0	1	3	4	5	5	5	31	0	0	600	0	0	600	05:00:00	3	4	3	4	4	4	22
48	1	2	3	1	3	3	4	2	NO	52	1	1	5	4	3	3	2	3	4	5	5	36	0	0	0	0	720	720	10:00:00	4	5	5	3	5	5	27
22	1	1	3	6	9	3	5	2	NO	83	2	1	4	5	2	2	3	4	2	5	5	35	0	960	0	960	0	1920	05:00:00	4	5	5	1	5	5	25
24	1	1	3	5	9	4	5	2	NO	57	3	1	2	3	2	2	4	4	5	5	5	36	0	0	480	0	0	480	10:00:00	3	5	4	5	5	3	25
21	1	1	3	6	9	2	3	2	NO	62	1	1	2	2	2	1	3	4	5	1	5	27	0	0	0	0	0	0	12:00:00	1	4	4	3	4	3	19
30	1	1	4	7	6	3	3	1	NO	48	2	1	1	3	2	3	3	4	5	5	5	34	0	0	0	0	0	0	04:00:00	5	4	4	5	5	5	28
21	1	1	3	6	9	4	3	1	NO	47	2	1	3	1	3	2	5	4	5	3	5	34	0	0	280	0	480	760	05:30:00	3	4	3	4	4	3	21
23	1	1	3	6	9	1	2	3	NO	52	2	1	5	5	3	2	5	4	4	3	5	39	0	0	960	720	840	2520	09:00:00	2	4	3	4	5	4	22
21	1	1	3	6	9	2	4	1	NO	55	1	1	3	2	3	2	4	4	3	1	5	29	0	0	600	480	0	1080	10:00:00	1	3	2	2	4	2	14
19	1	1	3	6	9	4	3	2	NO	59	2	1	0	4	2	4	2	4	3	3	5	30	0	0	0	240	1440	1680	06:00:00	4	4	4	5	5	4	26
25	2	1	4	6	9	4	5	2	NO	59	2	1	3	4	3	0	5	5	4	5	5	37	0	0	1200	0	0	1200	10:00:00	3	5	2	3	5	3	21
36	2	2	3	1	1	3	3	1	NO	92	4	1	3	2	2	1	2	3	3	3	5	29	0	0	0	0	0	0	20:00:00	2	5	3	2	4	3	19
29	2	1	5	2	2	2	2	1	NO	75	2	1	2	2	1	1	2	3	4	4	5	27	0	0	0	0	360	360	06:00:00	2	5	2	4	4	3	20
45	1	2	5	1	1	3	3	3	NO	57	3	0	2	3	1	1	4	4	5	5	5	33	0	0	0	0	0	0	11:00:00	2	5	4	4	4	4	23
21	1	1	3	6	9	4	5	2	NO	72	2	1	0	1	0	2	3	2	4	5	5	25	0	0	0	0	240	240	19:00:00	3	5	3	5	4	4	24
69	2	2	4	1	1	4	3	1	NO	78	0	1	2	2	2	1	4	4	5	5	3	29	0	0	80	0	0	80	02:00:00	5	5	3	5	4	4	26
21	2	1	3	2	7	2	4	2	NO	75	2	2	3	1	2	4	3	4	5	1	5	32	4800	2400	480	4000	1920	13600	02:00:00	2	5	4	5	5	5	26
22	1	1	3	6	1	4	4	2	NO	51	2	1	3	3	0	1	3	4	4	1	5	27	0	0	1120	5040	0	6160	04:00:00	3	4	3	3	4	4	21
20	2	1	3	6	9	3	5	3	NO	78	1	1	1	2	3	2	3	4	5	1	5	28	0	0	400	0	0	400	10:00:00	2	4	2	5	4	4	21
22	2	1	3	1	1	4	3	1	NO	72	1	1	3	3	0	3	4	4	4	5	5	33	0	960	560	720	480	2720	08:00:00	2	4	3	2	5	4	20
69	2	2	4	1	1	2	2	2	NO	74	1	1	3	2	2	2	3	4	4	5	5	32	0	0	280	0	0	280	09:00:00	3	5	2	5	4	4	23
61	1	2	5	1	1	3	4	3	NO	49	1	1	3	2	1	1	5	5	5	4	5	33	0	0	840	480	360	1680	08:00:00	4	5	4	3	4	4	24
33	1	1	4	6	9	1	3	2	NO	56	1	1	2	4	2	2	4	4	4	0	5	29	0	0	0	0	360	360	12:00:00	1	2	2	2	3	0	10
27	1	1	4	2	5	4	3	2	NO	79	3	1	2	4	2	2	3	4	5	1	5	32	0	0	0	1440	1440	2880	06:00:00	3	4	4	3	4	4	22
55	1	1	4	1	2	3	2	3	NO	83	1	1	2	3	1	2	3	4	5	3	5	30	0	0	0	0	0	0	10:00:00	2	4	2	2	4	3	17
53	1	1	3	1	1	4	2	2	NO	66	2	0	3	3	3	2	4	4	5	3	5	34	0	60	120	720	360	1260	06:00:00	2	5	3	3	4	4	21
59	2	2	5	1	1	2	2	2	NO	81	1	1	2	2	3	1	4	4	4	4	5	31	0	0	0	0	360	360	14:00:00	4	4	4	3	3	4	22
21	1	1	3	6	9	3	4	2	NO	74	2	1	4	3	2	3	4	4	5	5	5	38	0	0	640	0	0	640	06:00:00	3	5	4	4	4	4	24
40	2	2	5	1	1	1	2	3	NO	70	2	1	5	5	2	2	4	4	0	5	5	35	0	0	160	1200	1200	2560	12:00:00	1	4	2	4	4	4	19
57	2	2	4	2	2	2	2	3	NO	85	1	0	3	3	3	2	4	4	4	5	5	34	0	0	0	0	0	0	04:00:00	3	4	2	2	4	3	18
20	2	1	3	6	1	4	5	2	NO	61	4	0	1	2	0	0	3	4	5	5	5	29	0	0	0	0	0	0	22:00:00	4	5	4	4	4	2	23
20	1	1	3	6	9	3	3	2	NO	52	2	1	1	1	0	1	4	3	5	5	5	28	0	0	160	1920	0	2080	10:00:00	2	5	3	3	4	3	20
20	1	1	3	6	9	4	4	2	NO	58	4	1	1	2	1	1	4	4	4	5	5	32	0	0	300	0	480	780	04:00:00	4	5	3	4	4	4	24
60	2	2	5	1	1	4	2	3	NO	78	1	0	2	3	1	2	3	4	5	5	5	31	0	0	0	480	0	480	13:00:00	2	3	2	5	5	3	20
20	2	1	3	6	9	3	3	1	NO	57	3	1	1	2	2	1	3	4	2	2	5	26	0	0	240	720	0	960	05:00:00	5	5	3	4	5	4	26
20	1	1	3	6	9	2	4	1	NO	60	3	1	2	1	0	2	3	3	2	3	5	25	0	0	0	720	0	720	05:00:00	2	5	3	3	5	4	22
43	2	1	2	1	1	3	3	3	NO	71	0	1	3	3	2	2	4	3	4	4	5	31	240	160	80	0	240	720	06:00:00	5	4	4	3	4	4	24
23	1	1	3	6	9	3	3	1	SI	67	1	1	2	3	3	2	3	3	3	4	0	25	0	0	2520	0	240	2760	08:00:00	3	4	4	3	4	3	21
23	1	1	4	6	1	4	5	2	NO	69	1	1	2	2	1	1	3	4	3	3	5	26	0	120	400	720	240	1480	05:00:00	2	5	3	4	4	4	22
19	1	1	3	6	1	4	3	3	NO	82	2	1	2	2	1	0	3	3	3	5	5	27	0	0	480	0	480	960	15:00:00	3	5	3	3	4	4	22
33	2	1	4	2	1	3	3	3	SI	90	2	1	2	2	3	1	2	3	5	1	5	27	0	0	600	1800	0	2400	08:00:00	2	4	3	4	4	4	21
20	1	1	3	6	7	3	3	1	NO	58	1	1	0	1	0	0	3	3	3	5	5	22	0	4320	480	0	0	4800	12:00:00	2	4	2	4	5	3	20
35	1	1	4	3	4	2	1	2	NO	81	4	2	1	3	2	0	5	4	2	4	5	32	4800	2400	0	320	160	7680	07:00:00	1	4	3	4	4	4	20
59	1	2	4	1	1	4	3	1	NO	88	2	1	3	2	2	3	5	4	4	4	5	35	0	0	0	0	960	960	09:30:00	3	4	2	3	4	4	20
37	1	2	4	1	1	4	2	1	NO	58	2	1	3	2	1	2	3	4	4	5	5	32	0	0	560	640	320	1520	10:00:00	3	4	2	5	5	4	23
19	1	1	3	6	9	4	2	2	NO	64	0	0	0	1	0	0	4	4	5	4	5	23	0	0	700	0	0	700	04:00:00	3	5	2	3	4	3	20
61	2	2	5	1	3	3	2	1	NO	145	2	1	4	4	3	3	3	3	4	5	5	37	0	800	800	0	0	1600	08:00:00	1	5	1	3	3	4	17
25	1	1	4	6	9	4	4	1	NO	54	2	1	1	1	2	0	2	4	5	5	5	28	0	0	0	0	0	0	05:00:00	0	4	3	3	1	3	14
23	1	1	4	6	9	2	2	3	NO	53	3	2	3	1	1	2	3	3	3	3	5	29	0	4320	840	0	0	5160	08:00:00	3	5	4	4	4	4	24
45	2	1	5	2	1	2	1	3	NO	67	3	0	3	4	4	1	2	4	5	5	5	36	0	0	840	1080	0	1920	07:00:00	2	4	3	4	4	4	21
20	2	1	3	6	9	4	5	3	NO	110	0	0	1	5	2	1	4	3	1	5	5	27	0	0	0	0	0	0	12:00:00	4	4	4	3	4	4	23
20	1	1	3	6	9	4	5	2	SI	78	1	1	4	5	3	3	4	4	4	5	5	39	0	0	2100	1440	720	4260	04:00:00	1	5	4	5	5	4	24
20	1	1	3	6	1	1	3	1	NO	58	2	1	0	1	1	2	3	4	2	5	5	26	0	0	0	0	0	0	08:00:00	2	4	3	5	4	3	21
24	2	1	4	6	9	2	4	3	NO	95	2	1	2	3	3	3	3	3	5	1	5	31	0	0	720	0	2520	3240	10:00:00	3	4	2	3	4	4	20
19	1	1	3	6	1	2	3	3	NO	71	3	1	2	3	1	2	3	4	5	4	5	33	0	0	200	0	0	200	10:00:00	1	2	1	2	1	1	8
60	1	3	4	3	1	4	2	2	NO	68	2	1	2	2	2	1	4	4	5	5	5	33	0	0	280	0	840	1120	06:00:00	5	5	3	5	5	4	27
21	1	1	3	6	9	4	3	3	NO	67	1	0	3	4	2	1	3	4	4	4	5	31	0	0	0	640	320	960	08:00:00	2	4	4	4	4	4	22
22	1	1	3	6	9	4	3	2	NO	47	1	1	2	3	2	2	3	4	5	5	5	33	0	0	0	800	240	1040	06:00:00	2	3	2	2	3	0	12
23	2	1	3	6	9	4	3	2	NO	76	2	1	1	1	0	2	2	2	4	1	5	21	0	0	240	640	720	1600	12:00:00	4	4	2	3	4	3	20
24	1	1	3	6	9	4	4	3	NO	54	4	1	5	5	4	3	3	1	4	5	5	40	0	0	0	720	360	1080	08:00:00	3	4	2	2	1	3	15
60	1	2	4	1	1	4	2	2	NO	95	2	1	3	3	2	2	2	4	5	5	5	34	0	0	20	0	120	140	09:30:00	3	5	3	3	3	4	21
48	2	2	5	1	1	4	2	3	NO	80	0	1	4	4	3	2	4	4	3	4	5	34	0	0	0	0	0	0	08:00:00	5	5	3	3	5	4	25
20	1	1	3	6	9	2	4	1	NO	63	4	1	4	4	2	2	3	3	5	5	5	38	0	0	0	1920	0	1920	10:00:00	1	4	4	4	4	4	21
20	1	1	3	6	9	3	3	3	NO	65	1	1	1	2	3	2	4	4	4	1	5	28	0	2880	0	0	0	2880	13:00:00	0	3	3	3	3	3	15
28	1	2	4	1	1	2	2	1	NO	65	1	0	3	1	1	1	4	4	5	1	5	26	0	0	0	0	0	0	03:00:00	3	5	2	5	4	3	22
57	2	2	5	1	1	4	4	2	NO	75	1	1	2	2	5	3	5	4	4	0	5	32	0	0	540	0	840	1380	19:00:00	4	5	2	3	4	4	22
21	1	1	3	6	9	4	4	1	NO	56	1	1	3	3	3	2	3	3	3	5	5	32	0	0	800	0	0	800	05:00:00	3	4	4	5	4	3	23
20	1	1	3	6	9	3	2	1	NO	58	1	1	2	1	2	2	4	4	4	2	5	28	0	0	0	1440	720	2160	03:00:00	2	4	3	3	4	4	20
25	1	1	4	6	9	2	3	3	NO	50	1	1	2	3	1	2	4	4	3	5	5	31	0	0	720	0	540	1260	08:00:00	2	4	2	5	4	3	20
25	1	1	4	2	1	1	3	1	NO	54	1	1	5	4	3	1	5	4	3	1	5	33	0	0	720	720	600	2040	10:00:00	3	4	1	4	4	4	20
19	1	1	3	6	1	2	2	2	NO	55	1	1	3	4	2	0	3	4	5	1	5	29	0	0	120	240	1080	1440	10:00:00	2	5	4	3	5	3	22
23	2	1	3	6	9	3	3	1	NO	90	1	1	1	2	1	2	2	3	5	5	5	28	0	0	840	480	0	1320	08:00:00	2	4	3	4	5	4	22
71	1	2	4	8	8	4	3	1	NO	53	1	1	3	4	1	0	5	5	5	5	5	35	0	0	1000	1600	0	2600	06:00:00	5	4	4	5	4	5	27
28	1	1	3	6	9	3	3	2	NO	57	1	1	2	1	2	1	2	3	3	5	5	26	0	0	0	1920	720	2640	09:00:00	3	5	4	3	5	3	23
32	1	1	3	1	5	3	5	1	NO	68	1	1	2	3	2	2	4	4	5	1	5	30	0	2160	0	1440	0	3600	08:00:00	5	5	4	4	5	5	28
22	2	1	3	6	9	3	3	1	NO	65	2	0	3	4	3	2	3	3	4	2	5	31	0	0	0	0	1080	1080	08:00:00	3	5	2	4	4	3	21
31	1	1	3	6	9	1	1	3	NO	62	1	0	0	4	3	0	5	5	4	3	5	30	0	120	60	0	0	180	05:00:00	1	3	2	2	3	3	14
62	1	1	4	1	1	1	1	3	NO	54	1	1	1	2	3	0	5	5	5	3	5	31	0	1800	560	4000	1200	7560	04:00:00	3	5	2	3	5	5	23
20	2	1	3	6	9	3	3	1	NO	74	1	0	1	4	2	2	2	4	5	5	5	31	0	0	840	1800	240	2880	05:00:00	4	5	2	1	1	3	16
22	2	1	3	6	9	4	3	2	NO	65	2	1	1	1	1	2	4	4	5	5	5	31	0	0	120	1440	0	1560	08:00:00	2	5	3	0	4	3	17
35	1	2	5	3	1	1	2	1	NO	87	3	1	2	3	3	2	3	4	4	2	5	32	0	0	0	720	0	720	08:00:00	3	4	4	5	4	4	24
21	1	1	3	6	9	4	3	2	NO	48	2	1	2	2	1	0	3	4	2	5	5	27	0	0	400	0	0	400	07:00:00	4	4	3	2	4	4	21
23	1	1	4	6	9	3	3	2	NO	58	2	1	3	2	2	2	4	4	4	1	5	30	2880	0	0	800	240	3920	08:00:00	1	4	2	3	4	2	16
33	1	1	4	1	1	3	2	3	SI	62	2	1	3	2	0	0	5	3	5	5	5	31	0	0	480	320	80	880	06:00:00	3	5	4	5	4	4	25
22	1	1	3	2	6	3	3	3	NO	55	1	0	1	1	0	2	4	4	4	1	4	22	2880	2160	420	0	720	6180	10:00:00	1	3	4	4	4	3	19
21	1	1	3	6	9	4	4	2	NO	55	4	1	4	3	2	2	4	4	5	4	5	38	0	0	1080	0	1080	2160	10:00:00	3	3	3	3	4	4	20
29	1	1	4	5	5	2	3	1	NO	79	1	1	3	4	1	2	4	4	4	5	5	34	0	0	700	0	0	700	16:00:00	4	5	4	4	4	3	24
23	1	1	3	6	9	1	3	2	NO	70	4	1	1	1	3	2	2	4	3	5	5	31	0	0	200	0	0	200	15:00:00	4	4	4	5	5	4	26
23	1	2	3	6	9	4	2	1	NO	50	1	1	3	3	1	1	4	4	3	1	5	27	0	0	160	160	80	400	08:00:00	2	5	4	3	4	3	21
24	2	1	3	6	9	2	2	3	NO	67	2	1	2	2	2	2	3	1	2	5	3	25	0	0	720	0	360	1080	08:00:00	4	5	2	3	5	3	22
23	1	1	3	6	9	4	2	2	NO	55	2	1	5	3	2	1	4	4	3	5	5	35	0	0	0	1080	0	1080	08:00:00	4	5	4	5	5	4	27
44	1	2	4	1	1	2	4	2	NO	58	3	1	2	2	3	2	2	4	5	4	5	33	0	0	420	0	0	420	06:30:00	4	5	4	4	4	4	25
19	1	1	3	6	9	2	5	2	NO	55	2	1	1	1	1	1	4	4	5	3	5	28	0	0	0	0	0	0	05:00:00	3	4	3	4	4	4	22
22	2	1	3	6	7	4	3	2	NO	70	2	1	3	3	2	1	4	4	4	3	5	32	0	1920	0	720	240	2880	05:00:00	2	4	3	3	4	3	19
31	2	1	4	2	6	1	2	1	SI	73	1	1	1	1	2	1	3	4	5	5	5	29	5760	3600	600	0	0	9960	08:00:00	3	4	2	3	4	3	19
25	1	1	4	6	1	3	4	2	NO	61	1	1	3	3	1	1	4	4	5	5	5	33	0	0	600	480	0	1080	05:00:00	2	5	2	3	4	4	20
50	2	2	5	1	1	3	4	1	NO	65	1	1	2	2	1	2	4	4	5	1	5	28	0	0	600	0	0	600	05:00:00	2	5	3	5	5	4	24
21	2	1	3	6	7	3	3	1	NO	64	4	1	0	2	2	1	3	4	4	5	5	31	0	0	0	1080	1080	2160	09:00:00	4	4	3	4	5	4	24
31	1	2	4	1	1	2	3	2	NO	60	2	1	2	3	1	1	4	4	5	5	5	33	0	0	0	0	0	0	14:00:00	2	4	2	3	4	3	18
22	1	1	4	6	1	3	3	3	NO	54	1	2	5	5	4	0	5	5	5	2	5	39	0	0	2520	0	0	2520	09:30:00	1	4	3	5	5	3	21
20	1	1	3	6	9	3	3	3	NO	65	1	1	1	2	3	2	4	4	4	1	5	28	0	2880	0	0	0	2880	13:00:00	0	3	3	3	3	3	15
21	1	1	3	1	5	4	4	2	NO	62	1	1	3	3	3	0	5	5	4	1	5	31	0	2880	0	720	0	3600	05:30:00	3	5	3	4	5	4	24
25	1	1	3	6	9	4	3	2	NO	57	1	1	2	1	3	3	3	3	5	4	5	31	0	0	80	1080	240	1400	04:00:00	2	4	5	2	4	4	21
21	2	1	3	6	1	3	3	3	NO	74	2	1	1	1	1	1	0	4	3	5	2	21	0	0	480	1440	720	2640	10:00:00	3	5	2	3	4	4	21
24	2	1	3	6	9	3	4	2	NO	69.5	2	1	0	1	0	1	3	4	4	1	5	22	0	600	240	480	0	1320	06:00:00	5	4	3	4	4	4	24
25	2	1	3	3	4	3	3	2	NO	55	3	1	2	4	2	1	4	4	5	5	3	34	320	1440	672	0	0	2432	10:00:00	3	4	3	3	5	3	21
23	1	1	3	6	9	3	3	2	NO	49	1	1	1	1	1	3	2	3	5	5	4	27	0	0	0	0	480	480	06:00:00	2	5	3	3	4	3	20
25	1	1	3	4	5	2	4	2	NO	64	2	1	3	3	2	2	4	3	5	5	5	35	0	5040	0	0	0	5040	04:00:00	1	4	2	4	4	4	19
25	1	1	4	4	6	2	5	2	NO	55	2	1	1	2	2	2	4	4	5	5	5	33	0	0	1200	0	180	1380	06:00:00	1	5	2	2	4	3	17
21	1	1	4	7	6	4	5	2	NO	63	2	2	2	3	1	2	2	2	3	4	3	26	0	4320	0	0	0	4320	12:00:00	1	2	2	2	4	2	13
20	1	1	3	6	9	2	4	2	NO	55	1	1	2	2	1	3	3	3	4	4	5	29	0	0	480	1920	240	2640	10:00:00	1	4	3	3	4	3	18
58	2	2	4	6	9	4	4	1	NO	76	1	1	3	2	3	2	3	4	4	5	2	30	0	0	0	0	480	480	08:00:00	4	5	4	4	5	4	26
21	1	1	3	6	9	3	3	2	NO	55	1	1	2	2	2	2	3	4	5	3	5	30	0	0	0	480	0	480	06:00:00	3	5	4	4	4	4	24
54	1	2	3	1	1	4	5	2	NO	50	1	1	4	4	3	2	3	3	5	5	5	36	0	0	560	0	0	560	08:00:00	1	4	2	4	3	3	17
30	2	1	3	1	5	4	4	1	NO	94	3	1	3	3	3	1	3	1	3	1	5	27	0	600	0	2800	0	3400	03:00:00	3	5	3	3	5	4	23
22	2	1	3	6	1	4	4	1	NO	85	2	0	4	4	3	3	2	1	2	5	5	31	0	0	480	2880	0	3360	08:00:00	2	5	3	5	4	5	24
21	1	1	3	6	9	2	4	2	NO	42	3	1	3	3	1	2	3	4	5	5	5	35	0	0	0	0	0	0	07:00:00	2	4	2	2	5	4	19
25	1	1	4	6	9	2	1	3	NO	58	1	1	2	2	2	1	5	5	5	4	5	33	0	0	60	240	480	780	06:00:00	2	5	4	3	4	4	22
22	1	1	4	6	9	3	5	2	NO	45	2	1	3	3	3	1	4	4	4	4	5	34	0	0	1000	1200	400	2600	03:00:00	2	5	4	3	4	5	23
47	1	2	4	1	1	3	3	3	NO	100	1	1	3	3	2	1	4	4	4	3	5	31	0	0	0	0	720	720	10:00:00	3	4	3	3	4	3	20
20	1	1	3	6	1	3	4	1	NO	50	1	1	1	2	1	1	3	4	5	2	5	26	0	0	560	0	0	560	06:00:00	2	5	4	5	5	4	25
40	1	2	4	1	1	1	2	2	NO	56	1	1	2	2	2	2	5	4	5	1	5	30	0	0	0	0	240	240	00:08:00	1	4	3	4	4	2	18
23	2	1	4	6	9	4	2	1	NO	71	2	3	5	5	4	3	2	3	4	3	2	36	0	0	200	4000	480	4680	06:00:00	3	5	4	4	4	5	25
21	1	1	3	6	9	3	3	2	NO	55	1	1	3	3	2	2	3	4	5	3	5	32	0	0	1560	0	0	1560	08:30:00	3	5	3	4	4	4	23
22	2	1	3	6	9	4	3	1	NO	197	1	0	2	2	0	3	2	5	5	3	5	28	0	1200	240	0	0	1440	06:00:00	4	4	4	5	5	4	26
19	1	1	3	6	9	3	4	3	NO	54	1	0	2	2	4	3	3	3	5	0	5	28	0	0	0	1080	720	1800	08:00:00	3	4	2	5	5	4	23
43	1	1	4	1	1	2	3	1	NO	58	1	1	3	2	4	2	3	3	4	3	5	31	0	0	280	480	480	1240	07:00:00	2	3	2	3	4	3	17
22	2	1	4	6	9	4	5	2	NO	70	1	1	2	1	1	1	3	4	5	5	5	29	0	0	0	0	0	0	06:00:00	2	4	4	2	5	3	20
26	1	1	3	4	6	3	2	2	NO	67	2	0	5	5	3	3	3	4	5	5	5	40	0	0	0	960	200	1160	07:00:00	1	3	3	4	1	4	16
60	2	2	4	1	1	3	2	1	NO	120	2	1	3	1	2	0	3	4	5	4	5	30	0	0	0	0	0	0	08:00:00	3	4	3	5	4	3	22
24	1	1	4	6	9	1	1	2	NO	45	1	1	4	4	2	2	4	4	4	5	5	36	0	0	960	0	0	960	02:00:00	3	4	3	4	5	5	24
28	1	1	4	2	1	3	5	2	NO	54	2	2	3	4	3	2	5	5	1	5	5	37	0	0	200	1080	480	1760	08:00:00	2	4	3	3	4	4	20
19	2	1	3	6	9	3	4	2	NO	70	2	1	1	2	2	1	3	3	5	3	5	28	0	0	480	1440	0	1920	10:00:00	2	4	3	3	1	3	16
52	1	3	3	2	1	4	3	1	NO	68	3	0	3	3	0	0	4	4	5	5	3	30	0	0	0	0	600	600	08:00:00	4	4	2	3	4	4	21
26	1	1	3	6	9	2	1	1	NO	54	1	1	3	3	3	2	4	4	2	5	5	33	0	0	0	320	720	1040	12:00:00	1	3	3	3	4	3	17
21	1	1	3	6	9	2	4	2	NO	75	2	1	1	1	2	1	4	3	4	5	5	29	0	0	60	0	360	420	09:00:00	2	4	2	3	4	4	19
61	1	1	5	1	1	4	1	2	NO	75	3	1	2	3	5	0	5	5	4	0	5	33	0	1200	280	480	240	2200	08:00:00	3	4	3	5	5	4	24
25	1	1	3	6	9	4	3	2	NO	57	1	1	2	1	3	3	3	3	5	4	5	31	0	0	80	1080	240	1400	04:00:00	2	4	5	2	4	4	21
20	1	1	3	6	9	4	4	2	NO	56	2	0	4	3	1	1	5	3	5	1	5	30	0	0	0	0	0	0	17:00:00	2	4	2	3	4	2	17
22	1	1	3	6	9	4	4	2	NO	67	1	1	2	1	2	1	3	4	4	5	5	29	0	0	0	0	1440	1440	06:00:00	4	5	2	3	4	4	22
42	1	2	3	1	1	2	2	1	NO	58	2	1	1	3	2	2	4	4	4	5	4	32	0	0	0	480	720	1200	08:00:00	2	5	4	2	4	5	22
34	1	2	4	1	1	4	2	1	NO	62	2	1	1	2	1	1	4	4	5	5	5	31	0	0	0	0	0	0	20:00:00	2	4	2	4	3	4	19
24	1	1	3	2	9	2	4	2	NO	45	3	1	1	1	2	0	4	4	5	1	5	27	0	4320	240	0	0	4560	02:00:00	1	4	4	5	5	5	24
23	1	1	4	6	9	3	3	2	NO	56	1	1	5	3	2	3	4	4	5	1	4	33	0	0	200	1440	0	1640	06:00:00	3	4	3	2	4	2	18
21	2	1	3	6	9	2	4	3	NO	66	2	1	3	3	1	2	3	4	3	4	5	31	0	0	400	0	0	400	08:00:00	3	4	2	2	4	2	17
20	2	1	3	6	9	3	4	2	NO	74	2	1	3	3	2	2	1	2	4	2	5	27	0	0	300	1920	0	2220	09:00:00	3	5	4	5	5	4	26
39	1	2	4	1	1	4	4	2	NO	63	1	1	2	2	2	2	3	4	5	5	5	32	0	0	240	0	240	480	03:00:00	3	5	3	3	4	4	22
63	2	2	4	2	1	4	2	3	NO	85	2	1	3	3	2	2	4	4	5	5	5	36	0	0	160	1800	0	1960	05:00:00	3	4	4	3	4	5	23
26	1	1	4	2	5	1	1	1	NO	60	2	1	3	5	5	1	5	5	4	1	4	36	1920	0	0	1440	1080	4440	10:00:00	2	5	5	5	5	5	27
58	1	2	5	1	1	4	4	2	NO	55	2	0	4	3	2	1	4	5	4	4	5	34	0	0	200	720	240	1160	06:00:00	2	5	2	3	4	4	20
22	1	1	4	6	9	3	4	3	NO	58	2	1	1	2	4	3	3	4	4	1	5	30	0	0	1280	0	0	1280	07:00:00	2	4	3	5	4	4	22
24	2	1	3	6	9	4	3	2	NO	80	3	0	1	3	1	2	3	3	3	5	5	29	0	0	1260	1440	0	2700	08:00:00	2	4	2	3	4	3	18
46	2	2	3	1	1	3	5	3	NO	66	1	1	2	1	3	2	3	4	4	5	5	31	0	0	0	1440	0	1440	04:00:00	5	5	2	5	4	4	25
20	1	1	3	6	9	2	3	2	NO	60	2	1	1	2	3	2	5	4	5	5	5	35	0	0	400	0	0	400	08:00:00	2	5	3	3	4	4	21
21	1	1	3	6	9	3	5	2	NO	73	1	1	1	1	1	2	3	3	5	5	5	28	0	0	0	720	0	720	08:00:00	2	4	3	3	4	4	20
26	1	1	4	6	9	1	3	3	NO	57	2	1	3	3	0	2	3	4	5	3	5	31	0	0	280	0	120	400	06:00:00	5	5	4	5	5	5	29
32	1	1	3	2	6	2	1	1	NO	63	2	1	3	3	1	1	3	4	5	5	5	33	0	0	0	1200	240	1440	05:00:00	1	4	2	1	4	4	16
32	1	1	3	2	6	2	1	1	NO	63	2	1	3	3	1	1	3	4	5	5	5	33	0	0	0	1200	240	1440	05:00:00	1	4	2	1	4	4	16
53	1	2	3	1	1	2	3	3	NO	65	1	1	4	3	2	0	4	4	4	5	5	33	0	240	0	0	480	720	04:00:00	4	5	4	5	4	4	26
25	1	1	3	6	9	3	4	2	NO	119	1	1	3	3	1	1	4	4	4	3	5	30	0	240	0	0	360	600	12:00:00	2	4	2	2	4	3	17
30	1	1	4	1	1	3	5	3	NO	58	0	1	1	2	2	2	3	3	4	5	5	28	0	0	0	800	0	800	08:00:00	2	4	3	2	5	4	20
21	1	1	3	6	1	3	4	1	NO	52	1	1	3	3	2	3	3	4	3	5	5	33	0	0	480	0	400	880	08:00:00	4	5	4	5	5	4	27
19	2	1	3	6	1	3	4	1	NO	65	2	1	3	2	3	2	2	3	4	3	5	30	0	0	800	640	240	1680	10:00:00	2	5	3	5	4	4	23
21	2	1	3	6	9	2	3	1	NO	89	2	1	2	3	2	1	3	4	3	3	4	28	0	0	560	1440	360	2360	07:30:00	4	5	4	5	5	4	27
21	1	1	3	6	9	2	3	2	NO	58	1	1	0	3	2	2	3	4	3	3	5	27	0	0	0	1080	720	1800	06:00:00	2	5	3	3	4	3	20
23	2	3	3	6	9	3	4	2	NO	73	3	1	4	3	1	1	2	3	4	1	5	28	0	0	0	0	0	0	06:00:00	3	5	2	4	5	4	23
26	1	1	4	2	2	3	4	1	NO	67	1	1	1	2	3	0	5	5	5	4	4	31	0	0	1000	0	0	1000	10:00:00	3	3	2	4	5	3	20
24	1	1	3	6	7	2	3	2	NO	50	1	1	0	1	2	1	2	4	4	4	5	25	0	0	0	1080	0	1080	06:00:00	4	4	3	3	4	4	22
25	1	1	4	6	9	3	3	2	NO	69	4	0	4	2	2	1	5	3	5	0	5	31	0	0	480	0	720	1200	12:00:00	2	4	2	3	4	3	18
25	1	1	4	6	9	3	5	2	NO	50	3	1	0	3	2	0	5	5	4	5	3	31	0	0	180	0	0	180	09:00:00	1	4	2	2	4	3	16
21	1	1	3	6	9	4	5	2	NO	65	3	2	3	2	2	2	3	4	3	5	5	34	0	0	0	0	960	960	10:00:00	2	1	1	3	3	1	11
26	2	1	4	6	9	2	4	3	NO	75	3	1	3	3	4	1	3	4	5	1	5	33	0	0	300	0	0	300	10:00:00	3	5	3	5	5	4	25
19	1	1	3	6	9	4	3	2	NO	56	2	1	3	3	3	3	4	3	4	5	4	35	0	0	0	0	0	0	08:00:00	2	4	3	4	5	4	22
24	2	1	3	4	4	3	3	2	NO	86.2	2	1	1	1	2	0	5	5	5	5	5	32	0	0	0	2160	0	2160	02:00:00	2	4	4	3	4	4	21
19	2	1	3	6	9	4	3	2	NO	63	2	1	3	1	3	1	3	2	3	5	5	29	0	0	480	480	0	960	10:00:00	3	4	3	2	4	3	19
25	1	1	4	3	3	2	4	2	NO	54	3	1	1	2	1	0	3	4	4	4	5	28	0	280	0	0	600	880	10:00:00	2	5	3	3	4	3	20
24	1	1	4	6	9	2	3	2	NO	63	2	3	1	1	2	1	3	3	5	5	5	31	0	0	280	0	0	280	08:00:00	3	5	2	2	4	3	19
51	1	2	4	2	1	3	2	2	NO	61	2	1	3	3	3	2	4	4	4	5	5	36	0	0	800	0	500	1300	08:00:00	4	5	4	3	5	4	25
26	2	1	4	6	9	2	2	3	NO	88	1	1	2	2	0	2	3	3	4	0	5	23	0	0	800	1440	0	2240	08:00:00	3	4	4	4	4	4	23
23	1	1	3	6	9	3	4	3	NO	64	3	1	3	2	1	1	3	4	3	5	5	31	0	0	0	480	240	720	14:00:00	3	3	2	2	5	3	18
20	1	1	3	6	9	4	3	1	NO	54	4	1	3	3	2	2	2	3	3	4	5	32	0	0	840	0	480	1320	10:00:00	3	5	3	4	4	4	23
56	2	2	4	1	1	4	3	1	NO	84	2	2	3	4	2	1	4	4	3	4	1	30	0	0	1120	0	0	1120	12:00:00	2	5	2	3	4	4	20
27	1	1	4	6	9	1	1	1	NO	63	1	1	2	2	3	2	4	4	4	2	4	29	0	0	1800	0	1080	2880	08:00:00	4	4	4	3	3	4	22
18	2	1	3	6	1	2	4	3	NO	67	3	1	3	2	1	3	2	4	3	1	5	28	0	0	280	4320	840	5440	05:00:00	4	4	3	3	2	3	19
24	2	1	3	6	9	4	5	2	NO	73	3	1	2	3	1	2	3	2	4	5	5	31	0	0	560	0	0	560	13:00:00	2	3	3	2	4	4	18
25	1	1	4	6	9	3	2	1	NO	54	0	1	2	2	2	3	3	4	4	5	5	31	0	0	400	0	0	400	10:00:00	2	3	2	2	3	3	15
40	1	2	4	7	1	2	3	2	NO	59	1	1	1	1	0	2	4	4	5	4	5	28	0	2160	0	0	0	2160	04:00:00	2	5	4	3	4	4	22
25	1	2	3	6	9	3	5	1	NO	58	1	1	2	2	3	1	3	4	4	5	5	31	0	0	280	1920	1680	3880	07:00:00	1	5	4	3	5	5	23
27	1	2	3	3	3	2	2	1	NO	53	2	1	4	3	2	1	3	3	5	1	5	30	0	0	0	0	0	0	08:00:00	1	3	2	2	4	3	15
29	2	1	4	4	1	4	4	1	NO	79	2	1	3	3	2	3	3	4	4	5	4	34	0	0	600	0	0	600	10:00:00	2	4	4	4	5	4	23
34	2	1	5	4	4	3	1	1	NO	94	1	1	3	2	3	2	5	3	4	4	5	33	0	0	1680	480	240	2400	10:00:00	2	3	2	1	3	3	14
24	1	1	3	4	4	4	4	3	NO	59	2	0	3	3	2	1	4	2	5	5	3	30	0	0	120	360	0	480	07:00:00	2	4	3	3	4	4	20
24	2	1	3	6	9	1	1	3	NO	66	2	1	3	2	3	1	4	4	4	4	5	33	0	0	560	720	120	1400	10:00:00	2	3	3	0	4	3	15
42	1	2	5	1	1	4	4	1	NO	62	2	1	3	2	2	2	4	4	4	5	5	34	0	0	800	0	0	800	08:00:00	5	5	4	4	5	4	27
48	2	2	4	1	1	2	3	1	NO	63	1	1	3	3	3	2	4	4	4	5	5	35	0	0	0	0	1200	1200	05:00:00	2	5	2	5	5	4	23
50	1	2	5	1	1	4	4	1	NO	50	1	1	5	5	1	2	3	4	5	5	5	37	0	0	0	480	0	480	04:00:00	3	4	2	4	4	4	21
20	1	1	3	6	9	3	4	2	NO	58	1	1	1	1	1	0	3	3	4	3	5	23	0	0	0	0	0	0	07:00:00	3	5	5	5	4	4	26
46	1	1	4	1	1	2	1	3	NO	53	2	1	3	3	2	3	3	3	5	5	5	35	0	0	0	1800	1200	3000	08:00:00	2	5	4	5	5	4	25
24	1	1	3	6	9	4	4	2	NO	68	2	1	4	2	2	2	4	4	4	5	5	35	0	0	0	1600	1200	2800	08:00:00	2	3	2	2	4	2	15
25	1	1	3	6	9	4	3	2	NO	90	3	1	4	3	3	1	3	4	3	4	5	34	0	0	600	0	0	600	10:00:00	3	5	4	5	5	5	27
27	1	1	4	6	9	1	2	1	NO	55	3	3	5	5	3	3	5	4	3	5	5	44	0	0	120	1600	800	2520	06:00:00	4	5	4	5	5	4	27
21	1	1	3	6	9	3	5	2	NO	73	1	1	1	1	1	2	3	3	5	5	5	28	0	0	0	720	0	720	08:00:00	2	4	3	3	4	4	20
26	2	1	4	3	4	4	4	2	NO	69	2	1	3	2	3	2	3	2	4	4	5	31	0	0	0	1440	720	2160	06:00:00	3	4	2	2	4	3	18
25	2	1	3	6	9	4	3	2	NO	65	1	0	2	3	2	3	3	4	5	5	5	33	0	0	0	1600	0	1600	02:00:00	4	5	2	5	5	5	26
31	1	1	3	1	3	2	2	3	NO	110	2	2	3	2	2	2	5	5	3	5	5	36	0	960	720	1080	360	3120	04:00:00	3	5	4	5	5	4	26
20	1	1	3	6	1	2	5	1	NO	68	2	1	0	1	1	0	5	4	5	5	5	29	0	960	600	0	0	1560	05:00:00	3	5	3	4	4	5	24
24	2	1	4	4	1	3	4	2	NO	84	1	0	2	3	2	4	3	2	5	0	5	27	0	0	0	1200	0	1200	09:00:00	2	4	4	5	5	4	24
23	1	1	4	4	6	2	2	1	NO	50	1	1	4	3	3	2	2	1	0	3	5	25	0	0	600	960	160	1720	02:00:00	2	4	3	5	5	5	24
21	2	1	4	6	9	4	2	1	NO	72	3	0	3	3	2	2	3	2	4	1	5	28	0	0	0	0	0	0	07:00:00	5	5	2	5	4	3	24
59	1	2	3	1	1	3	3	1	NO	77	1	1	3	2	2	1	2	3	4	5	5	29	0	0	1800	720	480	3000	08:00:00	3	4	3	3	4	3	20
52	2	1	5	1	1	2	1	1	NO	78	1	1	1	1	2	1	3	4	5	4	2	25	0	0	840	2160	1080	4080	12:00:00	2	2	1	1	4	3	13
52	1	1	5	2	2	1	1	1	NO	70	1	1	2	2	1	1	4	4	4	5	4	29	0	0	0	0	0	0	10:00:00	3	4	4	5	5	4	25
22	1	1	3	6	9	2	3	2	NO	63	1	1	1	1	2	1	3	4	4	3	5	26	0	0	300	480	0	780	09:00:00	3	4	3	3	4	3	20
24	1	1	4	6	9	3	2	3	NO	57	2	1	1	1	1	3	4	4	4	0	5	26	0	0	360	0	0	360	08:00:00	3	4	4	4	4	4	23
23	1	1	3	6	9	4	5	2	NO	58	3	1	5	4	3	2	4	4	5	3	5	39	0	0	400	0	0	400	14:00:00	3	5	5	5	5	5	28
55	1	3	5	1	1	3	2	1	NO	53	0	1	0	2	2	2	3	4	5	5	3	27	0	0	0	0	480	480	14:00:00	3	3	2	4	4	3	19
25	1	1	3	6	9	4	5	2	NO	66	1	1	5	3	2	2	3	3	4	5	5	34	0	0	360	0	0	360	07:00:00	1	4	2	2	4	3	16
59	1	3	4	1	3	4	1	3	NO	58	1	0	3	2	2	1	4	4	3	4	5	29	0	0	560	1200	0	1760	11:00:00	4	5	4	3	4	4	24
29	1	2	3	1	3	2	2	2	NO	86	1	1	1	1	1	1	3	4	5	5	5	28	0	480	0	0	0	480	10:00:00	1	1	1	0	4	1	8
49	1	1	4	1	1	1	2	1	NO	74	1	1	3	2	0	0	3	2	2	5	5	24	0	3600	0	1440	720	5760	05:00:00	3	5	2	3	4	3	20
47	2	1	4	1	2	2	1	2	NO	95	1	1	1	1	2	1	3	4	4	4	3	25	0	0	0	720	360	1080	04:00:00	4	4	4	4	4	4	24
21	1	1	3	6	6	1	1	3	SI	65	1	1	5	5	2	1	4	3	5	1	5	33	0	0	2100	2200	1100	5400	10:00:00	4	5	4	4	5	5	27
41	1	1	4	1	5	2	2	1	NO	62	1	0	2	3	2	2	4	4	5	1	5	29	0	0	0	0	480	480	06:00:00	3	4	3	4	5	3	22
20	2	1	3	6	9	4	4	2	SI	62	2	1	1	1	0	3	2	4	1	3	5	23	0	0	240	0	0	240	05:00:00	3	4	3	2	4	3	19
24	2	1	4	6	9	3	5	1	NO	78	1	1	2	3	4	1	4	4	4	5	3	32	0	0	1800	480	240	2520	08:00:00	4	4	4	4	4	4	24
21	1	1	3	6	7	4	2	1	NO	62	2	1	3	2	2	1	3	4	5	4	5	32	0	0	1200	720	0	1920	08:00:00	3	4	4	4	5	5	25
52	1	2	3	6	9	4	4	2	NO	95	2	0	3	3	0	3	4	3	5	3	5	31	0	0	0	0	0	0	05:00:00	4	4	4	5	5	4	26
25	2	1	4	6	3	2	5	1	NO	74	2	1	3	3	2	2	3	2	2	5	5	30	0	0	1200	0	0	1200	08:00:00	1	3	4	3	4	3	18
23	1	1	3	6	9	3	3	1	NO	59	0	1	2	4	1	1	4	4	5	5	5	32	0	0	0	0	0	0	10:00:00	3	5	3	3	4	5	23
21	1	1	3	6	9	1	1	3	NO	73	3	0	2	2	4	0	5	5	5	5	5	36	0	0	2520	0	0	2520	10:00:00	3	4	5	5	5	5	27
55	1	2	5	2	1	3	2	2	NO	64	1	1	2	2	2	1	5	4	5	4	5	32	0	0	480	0	1800	2280	08:00:00	3	4	2	3	4	4	20
32	1	1	4	1	1	2	2	3	NO	69	2	1	3	5	3	2	3	4	1	5	5	34	0	0	560	0	1440	2000	10:00:00	5	5	4	3	5	5	27
51	1	2	5	1	1	4	4	1	NO	50	1	1	3	3	3	2	3	4	4	4	5	33	0	0	160	0	480	640	07:00:00	3	5	4	4	4	5	25
22	1	1	4	6	1	4	4	3	SI	64	1	1	2	2	4	0	4	3	4	5	5	31	0	0	840	0	0	840	08:00:00	1	5	4	3	4	3	20
41	2	1	4	2	6	1	2	3	NO	91	1	1	3	3	2	2	3	4	4	5	5	33	2880	2160	1260	1200	600	8100	07:00:00	3	5	4	4	4	5	25
28	2	1	4	6	9	1	1	2	NO	79	2	1	1	2	1	2	4	4	5	4	5	31	0	0	600	800	0	1400	10:00:00	2	4	2	3	5	3	19
21	1	1	3	6	9	2	3	2	NO	45	2	1	3	3	4	3	4	4	4	2	5	35	0	0	720	1920	1440	4080	04:00:00	3	5	4	4	4	4	24
23	1	1	3	4	9	4	3	2	NO	56	0	3	1	1	3	1	4	3	4	5	5	30	0	0	80	160	0	240	08:00:00	1	4	4	4	5	3	21
24	1	1	4	6	9	4	4	2	NO	54	2	1	3	3	3	2	4	4	5	5	5	37	0	0	0	960	0	960	05:00:00	3	5	2	5	4	3	22
41	2	1	4	1	2	3	1	1	NO	108	2	3	3	3	3	1	1	2	4	2	5	29	0	0	0	0	0	0	01:00:00	3	5	2	4	4	5	23
44	1	2	4	1	1	4	3	2	NO	54	1	1	1	2	1	1	4	3	5	5	5	29	0	0	360	720	360	1440	09:00:00	2	3	2	3	3	3	16
20	1	1	3	6	9	3	3	3	NO	58	1	2	1	1	1	1	3	4	5	4	5	28	0	0	0	0	1600	1600	04:00:00	4	4	3	3	4	3	21
22	1	1	3	6	9	3	4	1	NO	54	1	1	4	3	2	3	4	2	5	3	5	33	0	0	600	720	640	1960	08:00:00	5	5	4	5	5	5	29
25	1	1	3	6	6	4	2	2	NO	50	1	1	1	2	0	2	4	3	5	4	5	28	0	0	0	0	0	0	05:00:00	1	4	2	4	4	3	18
22	1	1	4	3	1	3	4	1	SI	60	3	2	4	4	2	2	4	3	0	4	5	33	0	1440	0	720	720	2880	06:00:00	4	5	3	5	4	4	25
56	1	3	5	1	1	2	2	3	NO	58	1	0	0	1	1	0	4	4	4	5	5	25	0	0	400	0	0	400	10:00:00	0	4	3	3	5	4	19
39	1	2	3	7	5	2	3	3	NO	65	0	1	3	2	3	1	4	4	4	5	5	32	440	800	0	720	0	1960	06:00:00	2	3	4	3	4	4	20
22	1	1	3	6	9	3	2	1	NO	48	2	1	1	3	0	2	3	2	5	5	5	29	0	0	600	0	180	780	22:00:00	0	4	2	3	3	2	14
23	1	1	3	6	9	1	2	3	NO	38	3	2	3	2	2	3	3	3	4	5	5	35	0	0	600	1080	720	2400	05:00:00	4	4	3	3	4	3	21
27	2	1	3	6	9	2	2	3	NO	75	1	1	3	3	4	1	3	5	5	3	5	34	0	0	560	1440	720	2720	06:00:00	5	5	4	4	4	4	26
24	1	1	3	6	9	4	2	1	NO	65	2	1	2	2	2	0	3	3	5	5	5	30	0	0	840	0	0	840	10:00:00	2	4	2	3	4	3	18
20	1	1	3	6	9	4	3	1	NO	69	3	0	2	3	2	3	5	4	5	3	5	35	0	0	0	0	0	0	10:00:00	2	4	4	5	5	5	25
48	1	2	4	1	1	2	2	2	NO	58	1	1	2	1	1	1	5	4	5	3	5	29	0	0	800	0	0	800	06:00:00	3	4	2	3	4	4	20
22	1	1	3	6	1	3	3	2	NO	58	2	1	2	3	2	1	3	4	4	5	5	32	0	0	0	0	240	240	08:00:00	3	5	4	4	4	3	23
20	1	1	3	6	9	2	4	1	NO	48	1	1	5	4	3	2	3	4	4	4	5	36	0	0	480	0	0	480	10:00:00	3	5	4	5	4	0	21
28	1	1	4	7	6	2	2	3	NO	55	3	2	1	1	0	2	2	2	1	5	5	24	0	0	0	0	0	0	08:00:00	1	4	1	2	5	3	16
29	2	1	4	6	9	2	2	3	NO	97	2	1	2	1	1	0	1	2	5	1	5	21	0	0	420	1920	1920	4260	08:00:00	3	4	4	5	5	5	26
26	2	2	3	4	6	2	2	1	NO	78	1	1	2	2	2	1	4	3	5	1	5	27	0	1440	0	0	0	1440	04:00:00	2	3	2	3	3	3	16
49	1	2	3	1	1	3	5	1	NO	68	1	1	3	3	2	2	4	4	4	5	5	34	0	0	300	0	1440	1740	08:00:00	4	5	2	3	4	4	22
47	1	2	3	1	3	2	2	1	NO	60	0	0	3	2	1	1	4	4	4	3	5	27	0	0	280	0	0	280	10:00:00	3	4	2	3	4	1	17
64	1	2	4	1	1	4	3	1	NO	57	1	1	3	3	2	3	3	4	3	5	5	33	0	0	360	0	360	720	06:00:00	3	5	4	3	5	4	24
20	1	1	3	7	6	2	3	3	NO	83	4	1	3	4	2	2	3	3	4	5	4	35	0	0	0	2160	0	2160	06:00:00	2	3	3	3	5	4	20
57	1	1	4	1	1	2	1	2	NO	63	2	1	5	5	1	2	4	4	4	2	5	35	0	0	280	3360	2160	5800	06:00:00	4	5	3	4	4	4	24
41	2	2	5	1	2	4	4	1	NO	82	3	1	3	3	2	2	3	4	4	4	5	34	0	0	0	0	0	0	08:00:00	3	5	4	4	4	4	24
47	1	1	5	1	1	3	4	1	NO	55	2	1	2	2	1	1	4	4	4	5	5	31	0	0	0	1440	0	1440	08:00:00	2	5	3	5	4	4	23
39	1	2	4	2	2	3	3	1	NO	58	1	0	2	3	2	1	4	4	4	5	5	31	0	0	0	0	0	0	03:00:00	3	5	3	4	4	4	23
35	1	2	4	1	1	2	3	1	NO	57	2	1	2	3	2	2	2	3	4	4	5	30	0	0	240	240	0	480	12:00:00	1	4	3	4	4	3	19
19	2	1	3	6	9	4	4	2	NO	66	1	1	2	2	2	2	1	3	5	5	5	29	0	0	200	0	0	200	04:00:00	2	3	3	3	4	4	19
29	1	1	3	7	9	4	3	2	NO	60	0	1	2	2	0	2	3	4	5	5	5	29	0	0	1080	0	0	1080	07:00:00	1	0	1	0	4	3	9
29	1	1	3	6	9	3	4	2	NO	57	1	1	3	3	2	2	3	4	5	5	5	34	0	0	0	1600	0	1600	12:00:00	5	5	3	5	5	4	27
23	1	1	4	3	1	1	3	3	NO	63	1	1	1	3	3	2	5	4	2	3	5	30	0	4320	240	0	480	5040	03:00:00	1	5	4	4	5	5	24
63	1	2	4	1	1	4	3	1	NO	58	2	1	3	3	3	2	4	4	4	4	5	35	0	0	840	0	480	1320	06:00:00	4	4	3	5	5	4	25
20	1	1	3	6	9	2	3	1	NO	70	2	1	3	3	1	2	3	3	3	1	5	27	0	0	600	0	0	600	12:00:00	1	2	2	1	4	3	13
36	1	2	3	6	4	2	4	3	NO	65	2	2	1	1	2	1	4	4	4	4	5	30	0	1920	1600	240	1440	5200	09:00:00	2	4	3	4	4	5	22
53	1	2	3	1	1	2	4	1	NO	53	1	1	1	2	3	2	3	4	5	5	5	32	0	0	0	0	0	0	10:00:00	5	5	2	5	4	4	25
21	1	1	3	6	9	2	3	2	NO	52	1	1	1	2	3	1	2	3	5	5	5	29	0	0	600	0	0	600	10:00:00	1	0	2	1	4	3	11
22	2	1	3	6	9	4	5	2	NO	68	3	1	2	3	3	2	2	3	5	3	4	31	0	0	360	3200	1440	5000	05:00:00	1	4	3	3	4	3	18
21	2	1	3	6	9	3	3	1	NO	68	2	1	2	1	1	3	3	4	5	3	5	30	0	0	480	1920	720	3120	02:00:00	4	4	4	4	5	5	26
21	1	1	3	6	9	3	5	1	NO	40	1	2	1	3	1	2	2	2	5	3	5	27	0	1800	0	0	1800	3600	02:00:00	3	3	3	3	4	3	19
20	2	1	3	6	9	4	2	2	NO	58	4	1	3	4	4	1	4	4	5	5	5	40	0	0	800	0	0	800	09:00:00	3	5	4	3	4	5	24
55	1	3	4	1	1	4	3	3	NO	65	1	1	4	4	3	2	4	4	4	1	5	33	0	0	600	0	540	1140	06:00:00	2	4	2	2	4	3	17
22	1	1	3	4	6	4	4	3	NO	66	1	1	2	2	2	2	3	4	3	5	5	30	0	0	800	0	480	1280	12:00:00	2	4	3	2	5	3	19
46	1	2	4	1	1	4	4	2	NO	55	0	1	3	2	1	2	3	3	2	5	5	27	0	0	200	0	0	200	09:00:00	5	5	4	5	5	5	29
21	2	1	3	6	1	1	3	3	NO	69	2	1	3	3	3	2	5	5	4	5	5	38	0	0	0	1440	0	1440	06:00:00	3	4	2	1	4	3	17
53	2	2	3	1	1	2	3	3	NO	80	2	1	0	2	1	0	4	5	3	4	2	24	0	1200	0	0	2400	3600	05:00:00	4	5	4	4	4	5	26
19	1	1	3	6	9	4	4	2	NO	67	1	0	3	3	3	3	3	3	4	0	5	28	0	0	0	1440	0	1440	06:00:00	4	4	4	5	5	5	27
22	2	1	3	6	9	3	4	1	NO	73	4	1	4	4	2	2	3	4	2	2	5	33	0	0	360	2400	480	3240	08:00:00	3	5	3	5	4	4	24
27	1	1	3	1	5	4	5	2	NO	54	4	1	5	4	2	2	3	4	4	3	5	37	0	3600	0	640	320	4560	06:00:00	4	5	4	1	4	3	21
24	1	1	4	6	9	4	3	1	NO	50	3	1	0	1	0	1	4	4	5	4	5	28	0	0	0	0	0	0	12:00:00	3	5	2	3	4	3	20
19	1	1	3	6	9	4	4	2	NO	67	1	0	3	3	3	3	3	3	4	0	5	28	0	0	0	1440	0	1440	06:00:00	4	4	4	5	5	5	27
53	2	1	4	1	1	3	2	3	NO	82	1	3	2	1	3	1	3	3	5	4	5	31	0	0	240	0	0	240	12:00:00	3	5	2	5	3	2	20
26	1	1	3	6	9	4	3	1	NO	52	3	1	3	2	2	4	5	5	4	5	5	39	0	0	280	160	360	800	06:00:00	2	3	2	2	1	3	13
19	1	1	3	6	9	4	4	2	NO	67	1	0	3	3	3	3	3	3	4	0	5	28	0	0	0	1440	0	1440	06:00:00	4	4	4	5	5	5	27
25	2	1	4	1	3	4	4	1	NO	71	2	1	1	1	2	1	3	4	3	5	5	28	0	2880	0	1920	0	4800	06:00:00	4	5	3	4	5	4	25
45	1	2	4	4	4	2	3	1	NO	53	1	1	3	4	3	2	4	5	5	3	5	36	0	0	200	0	0	200	02:00:00	4	5	2	5	5	5	26
25	1	1	3	6	7	4	5	3	NO	57	2	1	3	3	2	3	3	4	5	5	5	36	0	0	480	0	0	480	05:00:00	4	5	4	5	5	4	27
38	2	2	4	3	1	1	2	1	NO	85	1	1	2	2	2	1	4	4	5	4	5	31	0	540	320	720	320	1900	05:00:00	5	5	4	5	5	5	29
49	2	2	4	1	2	3	3	1	NO	74	1	1	3	3	2	1	4	4	5	5	5	34	0	0	240	2400	0	2640	08:00:00	3	5	3	5	5	5	26
26	1	1	3	6	9	4	4	2	NO	73	2	1	3	2	3	3	3	4	5	4	5	35	0	0	840	0	360	1200	08:00:00	3	4	4	4	4	4	23
54	1	3	3	1	1	2	2	2	NO	60	2	0	1	3	2	0	5	5	5	5	5	33	0	0	0	480	560	1040	10:00:00	1	4	1	2	3	2	13
19	1	1	3	6	9	3	4	2	NO	57	2	1	4	3	3	1	3	4	4	5	5	35	0	0	1920	720	0	2640	09:00:00	2	4	3	3	4	3	19
57	1	3	4	1	1	4	3	1	NO	59	1	1	2	2	1	2	4	4	4	1	5	27	0	2160	280	0	2520	4960	04:00:00	4	5	3	5	4	4	25
38	1	2	4	2	1	4	4	2	NO	54	2	1	1	2	1	1	3	4	4	5	5	29	0	0	0	0	0	0	12:00:00	3	4	2	2	1	3	15
21	2	1	3	6	9	3	3	2	NO	87	2	1	1	3	2	2	3	4	4	4	5	31	0	0	0	480	0	480	10:00:00	2	4	4	4	4	4	22
20	2	1	3	1	3	4	3	2	NO	60	0	2	3	2	3	2	1	1	2	4	5	25	0	0	0	1920	960	2880	03:00:00	5	5	4	5	5	5	29
46	1	2	4	1	1	3	4	3	NO	75	2	1	5	5	2	1	4	4	5	5	5	39	0	0	560	0	1680	2240	05:00:00	2	3	2	2	3	3	15
34	1	2	3	1	1	2	2	1	NO	58	2	1	1	2	3	2	3	4	4	5	4	31	0	0	0	800	720	1520	08:00:00	3	4	4	5	4	4	24
28	2	1	4	6	7	4	4	2	NO	100	4	1	4	3	1	2	4	4	4	5	5	37	0	0	0	0	480	480	10:00:00	1	2	1	3	5	2	14
50	1	2	4	1	1	4	2	1	NO	60	1	1	5	5	1	0	3	4	0	5	5	30	0	0	280	720	2160	3160	07:30:00	3	4	4	5	5	4	25
53	1	2	4	1	1	2	4	3	NO	57	1	1	1	3	1	1	3	4	5	5	5	30	0	1200	720	0	1080	3000	08:00:00	2	5	3	3	4	4	21
32	2	1	4	6	9	3	4	3	NO	80	2	1	1	2	2	2	3	4	4	3	5	29	0	720	240	960	1200	3120	05:00:00	1	1	2	2	4	5	15
24	1	1	4	2	5	2	2	1	NO	53	1	1	1	2	2	1	3	3	4	3	5	26	0	0	720	1080	0	1800	03:00:00	2	5	4	3	5	4	23
23	1	1	4	6	9	2	2	3	NO	56	2	2	2	2	2	1	4	4	5	5	5	34	0	0	200	0	720	920	05:00:00	2	4	4	4	4	4	22
22	1	1	3	6	9	4	4	2	NO	53	1	1	3	4	5	2	5	4	2	1	5	33	0	0	0	3360	1680	5040	08:00:00	3	4	2	1	4	3	17
28	1	1	4	6	9	2	3	1	NO	60	1	0	2	2	0	1	4	5	5	3	5	28	0	0	400	0	1440	1840	08:00:00	2	5	3	4	5	4	23
21	1	1	3	6	9	3	3	2	NO	60	2	1	2	2	1	1	5	4	4	5	5	32	0	0	120	0	0	120	06:00:00	4	5	5	5	5	5	29
51	1	2	3	2	6	2	3	1	NO	50	2	1	2	2	2	2	4	3	5	5	5	33	0	0	0	0	0	0	04:00:00	3	5	4	5	5	4	26
70	1	4	3	8	8	2	3	1	NO	75	0	1	3	1	3	2	5	4	5	0	5	29	0	0	1120	0	0	1120	04:00:00	4	5	3	5	5	4	26
26	1	1	3	6	9	3	2	3	NO	52	2	0	1	2	1	0	5	4	3	5	4	27	0	0	600	360	480	1440	10:00:00	2	3	2	2	4	2	15
33	1	2	3	6	9	3	4	1	NO	76	1	1	3	3	2	2	3	4	4	5	5	33	0	0	0	0	0	0	02:00:00	4	5	4	3	5	3	24
30	1	1	3	6	1	3	2	1	NO	65	2	1	2	3	3	1	4	4	4	5	5	34	0	0	420	0	720	1140	08:00:00	3	4	3	3	4	4	21
53	1	2	4	1	1	4	4	1	NO	70	1	1	1	1	1	1	4	4	5	4	5	28	0	0	300	0	720	1020	02:00:00	3	4	4	3	4	3	21
40	1	2	4	1	2	3	3	2	NO	52	1	1	4	3	1	0	4	5	5	5	5	34	0	0	0	0	0	0	08:00:00	5	5	3	3	4	4	24
32	2	1	4	6	4	1	3	3	NO	85	2	3	4	4	4	3	3	2	4	3	5	37	1920	0	960	960	0	3840	01:10:00	5	5	5	5	5	5	30
45	1	3	3	4	6	4	3	1	SI	63	1	1	1	5	4	2	3	4	4	2	5	32	19200	720	80	0	0	20000	10:00:00	3	4	1	2	5	4	19
52	1	1	3	1	1	2	1	2	NO	56	1	1	3	3	2	2	4	4	4	5	5	34	0	0	0	0	1440	1440	07:00:00	3	4	2	2	1	3	15
52	1	3	4	1	2	4	3	1	NO	65	2	1	4	3	1	2	3	4	4	4	5	33	0	0	0	1200	1440	2640	04:00:00	2	5	4	4	4	5	24
25	2	1	4	6	9	3	3	3	NO	78	2	1	3	2	2	1	4	3	4	5	5	32	0	0	0	0	840	840	15:00:00	3	4	3	3	4	4	21
21	1	1	3	6	9	2	4	2	NO	61	2	1	2	3	3	2	4	3	4	3	5	32	0	0	400	360	360	1120	11:00:00	3	4	3	3	4	4	21
26	1	1	4	4	4	3	5	3	NO	52	1	1	2	1	1	1	5	4	4	5	5	30	0	0	0	0	720	720	05:00:00	2	5	3	5	4	4	23

## Sheet: during quarantine
Age - years	Gender	Marital status	Education	Work before quarantine	Work during quarantine	House size	Number of inhabitants during the quarantine	Presence of open spaces at home	Have you had the loss of a loved one due to COVID-19?	Weight	Grains	Potatoes	Fruits	Vegetables	Legumes	Fish	Red meat	White meat	Dairy	Oil	Alchool	Mediterranean SCORE D	METs vigorous work	METs moderate work	METs moving	METs vigorous exercise	METs moderate exercise	METs TOTAL	Sedentary	TENSE	DEPRESSION	CHEERFUL	FIRM CONTROL	CARRY OUT	ENERGY	TOTALE SCORE
31.1966	1	1	4	3	4	3	1	1	NO	63	3	1	4	3	2	1	3	4	4	3	4	32	0	0	0	1200	400	1600	12:00:00	3	4	2	2	4	4	19
26.4021	2	1	4	3	1	4	5	2	NO	72	1	2	5	2	1	4	3	2	5	5	5	35	0	0	0	1920	80	2000	13:00:00	3	5	4	5	4	4	25
31.3528	1	1	4	1	5	2	1	3	NO	66	3	2	2	3	0	3	5	3	1	4	5	31	0	0	0	5040	2520	7560	05:00:00	2	4	2	4	5	3	20
25.32	1	1	4	2	5	2	4	3	NO	47.5	3	1	4	3	0	2	4	4	5	3	5	34	0	0	500	1920	960	3380	12:00:00	0	2	0	2	1	1	6
25.32	1	1	4	2	5	2	4	3	NO	47.5	3	1	4	3	0	2	4	4	5	3	5	34	0	0	500	1920	960	3380	12:00:00	0	2	0	2	1	1	6
39.7117	1	2	4	2	1	3	4	3	NO	65	3	1	3	3	2	1	4	4	4	5	5	35	0	0	0	0	240	240	08:00:00	3	4	3	4	4	3	21
33.8378	1	2	4	1	1	2	2	2	NO	66	3	1	3	3	3	2	4	4	3	5	5	36	0	0	0	0	540	540	11:00:00	4	5	2	5	4	4	24
26.531	1	1	3	1	5	3	4	1	NO	69	2	1	0	1	0	0	4	4	4	5	5	26	0	0	0	0	900	900	10:00:00	1	3	2	3	4	2	15
36.0406	2	1	4	3	1	2	1	3	NO	73	2	1	2	2	3	3	4	3	5	0	5	30	0	1200	0	480	1200	2880	06:00:00	3	5	2	4	4	3	21
30.2378	2	2	5	2	1	3	5	2	NO	90	3	2	3	3	3	2	2	4	5	5	0	32	0	0	0	0	0	0	22:00:00	5	5	3	4	5	3	25
37.3967	1	2	4	3	4	3	4	3	NO	55.5	2	0	3	4	2	2	4	4	3	3	5	32	0	0	0	0	480	480	10:00:00	5	4	4	3	4	3	23
22.4872	1	1	4	6	1	3	2	1	NO	63	1	1	2	2	1	2	4	2	5	5	5	30	0	0	0	0	1200	1200	10:00:00	3	4	2	5	5	4	23
24.1831	1	1	4	5	9	2	1	3	NO	90	2	1	1	2	1	2	3	3	5	5	5	30	0	0	60	1600	120	1780	12:00:00	1	3	2	2	4	3	15
24.1831	1	1	4	5	9	2	1	3	NO	90	2	1	1	2	1	2	3	3	5	5	5	30	0	0	60	1600	120	1780	12:00:00	1	3	2	2	4	3	15
67.7832	2	2	1	8	8	4	2	2	NO	96	1	1	1	1	2	1	4	4	5	3	5	28	0	0	0	0	2880	2880	04:00:00	4	5	4	3	4	4	24
31.5996	1	1	4	1	1	2	2	1	NO	63	2	1	3	2	1	2	4	4	5	5	5	34	0	0	360	960	0	1320	08:00:00	3	4	4	3	4	4	22
64.8901	1	2	2	8	8	4	2	2	NO	70	1	1	1	1	2	2	5	4	4	1	5	27	0	0	0	0	0	0	09:00:00	3	4	2	1	4	3	17
31.9394	1	1	4	1	1	1	2	1	NO	73	2	1	1	2	0	0	5	4	5	5	5	30	0	0	0	720	360	1080	10:00:00	2	4	2	3	4	4	19
49.8408	2	2	4	1	5	4	3	2	NO	100	2	1	3	4	2	1	3	4	3	5	4	32	0	0	0	2160	1080	3240	08:00:00	3	5	3	4	4	4	23
34.5231	2	2	3	1	5	2	2	2	NO	90	1	1	4	4	1	2	4	1	2	1	5	26	4800	3600	0	2880	1440	12720	06:00:00	4	5	3	5	4	3	24
40.0821	2	2	5	1	1	3	4	3	NO	90	2	0	3	3	3	2	4	5	3	4	3	32	0	0	0	0	0	0	15:00:00	5	5	2	5	5	5	27
26.5398	1	1	4	3	1	4	5	2	NO	47	2	1	2	5	3	2	4	3	2	1	3	28	0	0	0	1600	1200	2800	08:00:00	3	4	2	2	1	4	16
30.1325	1	1	3	3	4	4	1	1	NO	58	3	1	4	3	2	4	4	3	5	1	4	34	0	0	420	2400	480	3300	04:00:00	0	1	2	2	4	3	12
23.7244	1	1	4	3	2	2	5	1	NO	58	5	1	5	5	3	3	3	4	4	5	5	43	0	0	0	1920	720	2640	22:00:00	2	4	4	3	4	4	21
31.9737	1	2	3	1	5	2	2	3	NO	53	1	1	1	2	2	2	3	4	5	3	5	29	0	0	0	720	800	1520	12:00:00	3	5	2	4	4	3	21
29.1874	1	2	4	1	1	4	2	1	NO	62	1	1	1	2	1	2	3	4	4	5	3	27	0	0	160	1440	720	2320	07:00:00	3	5	2	3	4	4	21
57.7436	2	2	4	1	3	2	2	1	NO	94	1	0	3	4	2	3	3	2	5	5	5	33	4800	3600	0	5600	1680	15680	06:00:00	4	5	4	3	5	4	25
30.8614	1	1	4	3	1	1	1	2	NO	50	1	1	3	3	2	2	4	2	5	5	3	31	0	0	700	0	0	700	08:00:00	2	3	1	2	4	3	15
38.6751	2	2	4	1	1	4	2	1	NO	81	2	1	3	2	2	1	3	4	3	3	5	29	0	2400	540	0	1680	4620	06:00:00	4	5	3	3	4	4	23
35.1409	2	1	3	1	1	2	1	3	NO	83.5	1	0	1	3	0	5	4	4	5	0	5	28	0	0	0	480	1800	2280	12:00:00	2	5	2	4	4	3	20
31.9025	1	2	4	1	3	3	2	2	NO	60	1	1	2	3	2	0	5	5	5	3	5	32	0	0	0	960	480	1440	10:00:00	2	4	1	2	4	3	16
31.4203	1	2	4	1	5	2	2	1	NO	74	2	1	2	3	2	2	3	4	4	5	5	33	0	0	0	1920	0	1920	04:00:00	4	5	2	1	5	1	18
27.4779	2	2	4	3	1	2	2	3	NO	60	1	1	3	2	3	3	4	4	5	4	5	35	0	0	0	960	360	1320	07:00:00	3	5	4	5	5	4	26
31.6149	1	2	4	1	1	2	2	3	SI	54	0	1	3	3	2	1	4	4	5	1	5	29	0	0	0	1440	360	1800	09:00:00	4	5	3	3	4	4	23
23.3409	1	1	3	6	9	2	4	2	NO	46.5	1	1	1	2	2	2	4	4	5	5	5	32	0	0	0	2400	360	2760	04:00:00	3	4	2	4	4	3	20
31.4259	2	1	4	2	1	4	4	3	NO	68	2	1	1	3	0	2	3	2	5	5	5	29	0	0	0	800	1200	2000	08:00:00	2	5	2	4	4	2	19
31.6971	1	2	4	4	4	4	2	1	NO	51	3	2	3	5	4	2	2	1	2	5	5	34	0	2400	960	0	320	3680	01:00:00	2	4	2	2	4	3	17
30.8834	1	1	4	1	1	2	1	1	NO	57	2	0	4	4	2	3	3	4	5	3	5	35	0	0	960	4800	960	6720	06:00:00	2	4	2	2	5	4	19
32.1382	1	2	3	1	5	2	2	2	NO	59	2	0	3	3	2	3	3	4	5	3	5	33	0	0	0	2880	1440	4320	08:00:00	4	4	4	4	4	4	24
40.3519	2	2	4	2	2	4	5	2	NO	75	2	0	2	2	0	3	4	2	5	5	5	30	0	0	0	1440	240	1680	06:00:00	2	5	3	3	4	5	22
44.8533	1	1	3	1	1	1	1	3	NO	60	1	1	3	2	3	2	4	5	4	5	5	35	0	0	0	2560	960	3520	08:00:00	1	3	1	3	4	3	15
22.6204	1	1	3	6	9	3	3	3	NO	92	1	1	1	1	1	1	4	4	4	5	5	28	0	0	0	0	0	0	14:00:00	3	3	2	3	4	3	18
22.3191	1	1	3	6	9	3	4	2	NO	86	1	0	1	1	1	1	4	3	5	3	5	25	0	0	0	0	0	0	08:00:00	1	4	2	2	4	3	16
23.3602	1	1	3	2	6	3	4	2	NO	70	2	0	5	3	0	0	5	5	2	1	4	27	0	0	0	1920	960	2880	04:00:00	0	4	2	0	4	3	13
24.6944	1	1	3	6	7	4	4	2	SI	55	2	2	2	1	1	0	3	4	4	5	5	29	0	0	0	0	480	480	08:00:00	2	3	2	0	4	3	14
27.604	1	1	4	5	9	4	4	2	NO	54	2	1	2	2	2	1	4	4	5	1	5	29	0	0	0	3600	1800	5400	05:01:00	3	4	3	3	4	3	20
22.6341	1	1	3	4	9	4	5	2	NO	65	1	0	2	3	3	2	2	2	5	0	5	25	0	0	0	0	2880	2880	04:30:00	0	4	1	2	1	1	9
28.3903	1	1	4	1	5	1	2	1	NO	53	1	1	1	1	3	2	3	4	5	5	5	31	0	0	0	1440	720	2160	05:00:00	3	5	2	4	4	1	19
22.6944	1	1	3	6	9	4	4	2	NO	58	1	1	2	1	2	2	3	4	3	4	5	28	0	0	0	2880	1440	4320	04:00:00	3	5	1	4	4	3	20
22.941	1	1	3	2	1	4	4	2	NO	53	1	0	3	3	2	2	4	3	5	1	5	29	0	0	0	3360	1680	5040	03:00:00	3	4	2	5	4	4	22
21.5711	1	1	3	4	4	2	3	2	NO	58	2	1	3	3	0	2	3	3	4	5	3	29	0	0	0	0	0	0	10:00:00	0	1	1	1	1	0	4
22.3246	1	1	3	2	5	4	5	1	NO	76	2	1	1	1	2	1	3	4	5	1	5	26	0	0	0	0	1440	1440	06:00:00	1	3	1	0	4	2	11
22.5903	1	1	3	6	1	3	5	1	NO	70	1	1	1	1	3	2	2	4	4	3	5	27	0	3600	320	0	600	4520	10:00:00	4	5	4	4	5	4	26
42.5766	1	2	3	1	1	4	4	2	NO	80	1	1	1	3	2	2	3	3	5	5	5	31	0	0	0	1440	720	2160	05:00:00	5	5	4	5	5	5	29
45.0643	1	2	4	2	1	2	2	3	NO	53	1	1	1	1	1	0	4	4	5	4	5	27	0	0	0	0	0	0	08:00:00	4	4	4	5	4	4	25
66.3191	2	2	3	8	8	3	3	2	NO	81	1	1	3	2	2	2	3	4	4	5	4	31	0	960	0	0	1920	2880	03:00:00	3	5	4	5	5	3	25
27.4615	1	2	4	5	1	3	2	3	NO	64	1	1	2	3	1	2	3	1	1	5	1	21	0	0	120	0	0	120	10:00:00	2	3	2	2	3	1	13
23.2588	1	2	3	6	9	2	3	1	NO	48	1	1	1	1	3	2	3	4	5	3	5	29	0	0	0	0	0	0	10:00:00	1	3	1	2	1	1	9
30.3465	1	1	4	6	9	4	3	2	NO	60	2	1	3	2	2	2	4	4	5	1	5	31	0	0	0	0	200	200	10:00:00	2	5	2	2	1	4	16
22.4561	1	1	3	6	9	4	4	3	NO	47	2	0	0	2	3	3	5	4	5	4	5	33	0	0	0	0	1440	1440	05:00:00	1	3	1	2	1	2	10
23.4753	1	1	3	6	9	3	3	2	NO	67	1	1	2	2	1	1	3	3	4	4	5	27	0	0	0	0	480	480	10:00:00	2	4	2	2	4	4	18
22.9383	2	1	3	6	1	4	5	2	NO	61	1	1	1	1	1	1	4	3	5	1	5	24	0	0	960	960	480	2400	03:30:00	3	4	4	4	4	4	23
22.5931	1	1	3	6	9	2	4	2	NO	49.6	1	1	0	1	0	1	4	4	5	3	5	25	0	0	0	0	0	0	10:00:00	1	2	2	2	4	1	12
22.6999	1	1	3	6	9	3	5	2	NO	45	2	1	3	0	0	1	3	3	5	5	5	28	0	0	0	1440	960	2400	05:00:00	4	4	4	3	4	4	23
27.2835	1	1	4	2	1	2	3	3	NO	68	2	1	3	4	3	1	2	2	2	5	5	30	0	0	160	0	320	480	06:00:00	1	3	2	4	5	3	18
22.6205	1	1	3	2	1	4	5	2	NO	72	3	2	3	3	3	1	3	3	3	3	5	32	0	0	0	2880	320	3200	04:30:00	3	4	2	3	4	3	19
22.3383	1	1	3	6	9	3	3	3	NO	49	1	1	2	3	3	0	5	5	5	4	5	34	0	0	0	2240	0	2240	12:00:00	3	5	1	1	4	3	17
49.1027	1	2	4	3	1	3	3	2	SI	58	1	1	0	2	2	1	4	4	5	4	3	27	0	0	400	0	480	880	04:00:00	3	3	2	4	5	4	21
23.2369	1	1	3	6	9	4	3	1	NO	69	3	1	4	3	3	3	3	2	5	5	5	37	0	0	20	2160	360	2540	07:30:00	2	5	3	5	4	4	23
22.8534	1	1	3	6	1	4	3	2	NO	66	2	1	4	2	3	2	4	4	5	4	5	36	0	0	0	720	480	1200	04:00:00	3	5	2	4	4	3	21
23.3383	1	1	3	6	9	3	4	1	NO	49	1	2	2	1	1	4	3	4	4	5	5	32	0	0	0	0	1200	1200	14:00:00	3	4	5	3	4	3	22
26.0232	2	1	3	1	4	4	4	2	NO	93	2	1	2	3	3	2	4	3	5	0	5	30	0	0	0	0	1440	1440	05:00:00	3	4	3	4	4	3	21
22.352	1	2	3	6	9	3	2	1	NO	55	0	1	1	1	0	3	1	5	4	5	4	25	0	0	0	0	0	0	05:00:00	1	5	2	3	4	2	17
31.341	1	1	3	3	4	4	2	2	NO	57	1	1	2	2	3	1	4	4	4	1	5	28	0	0	0	0	0	0	08:10:10	4	4	2	3	4	4	21
53.0315	1	2	3	1	5	2	4	3	NO	58	1	2	2	2	1	2	3	2	3	5	5	28	0	5040	0	0	1200	6240	05:00:00	3	4	2	3	4	4	20
25.6643	2	1	4	6	1	3	2	1	NO	71	3	2	2	3	4	0	3	2	2	1	5	27	0	0	0	320	320	640	05:00:00	3	4	3	3	4	4	21
22.4041	1	1	3	5	7	4	4	2	NO	56	1	1	3	4	3	3	3	3	3	5	5	34	0	0	120	960	120	1200	03:00:00	0	1	0	1	4	3	9
22.5164	1	1	3	2	1	4	4	2	NO	61	2	1	3	2	2	2	3	4	5	5	5	34	0	0	0	0	900	900	10:00:00	2	4	2	3	4	5	20
22.7849	1	1	3	6	9	4	5	2	NO	55	1	0	3	5	3	3	5	4	5	2	5	36	0	0	0	1800	0	1800	08:00:00	1	4	2	2	5	3	17
22.7465	1	1	3	6	1	3	5	2	NO	57	1	0	3	3	3	3	4	2	4	1	5	29	0	0	0	2240	0	2240	07:00:00	1	5	2	2	4	3	17
31.8041	1	2	3	2	5	2	3	1	NO	80	2	1	2	3	1	1	4	3	4	5	3	29	0	0	0	1200	320	1520	08:00:00	3	5	2	3	4	3	20
22.5767	1	1	3	6	9	4	4	2	NO	58	3	2	3	2	3	3	4	4	4	4	5	37	0	0	0	2400	480	2880	12:00:00	2	3	3	5	5	3	21
22.6506	1	1	3	6	9	3	3	1	NO	60	1	1	2	2	1	2	4	5	5	3	5	31	0	0	0	6720	3360	10080	03:00:00	2	4	1	3	1	2	13
37.1246	2	1	4	3	4	2	2	3	NO	66.5	3	1	3	3	1	3	4	3	5	5	5	36	0	0	0	1440	1440	2880	12:00:00	3	5	3	5	5	4	25
22.8041	1	1	3	6	9	2	3	3	NO	50	2	2	0	3	1	3	2	2	5	4	5	29	0	0	0	0	0	0	17:00:00	2	1	1	1	4	1	10
23.0342	1	1	3	6	9	2	3	1	NO	65	3	1	2	3	2	0	4	4	5	5	5	34	0	0	0	0	800	800	08:00:00	2	4	2	5	5	3	21
27.0726	1	1	3	6	9	4	5	2	NO	70	2	2	2	3	4	4	1	3	3	5	5	34	0	0	0	0	0	0	08:00:00	5	5	2	5	5	4	26
22.4397	1	1	3	6	7	3	2	2	NO	56	3	1	3	2	2	1	5	3	0	5	5	30	0	0	0	480	0	480	12:00:00	1	3	2	4	4	1	15
23.5575	1	1	3	6	9	4	4	2	NO	52	2	2	4	5	3	3	3	2	3	1	5	33	0	0	0	480	1200	1680	06:00:00	1	4	2	2	4	4	17
22.7219	1	1	3	5	9	3	4	2	NO	65	2	1	1	2	2	0	3	4	2	3	5	25	0	0	0	1920	240	2160	06:00:00	3	5	2	0	5	2	17
26.9137	1	1	3	6	9	2	3	1	NO	58	2	1	3	2	2	3	3	3	4	2	5	30	0	0	0	0	0	0	06:00:00	4	5	4	5	4	4	26
23.1548	1	1	3	6	9	4	4	2	NO	49	3	1	1	0	0	2	3	4	4	5	5	28	0	0	0	0	720	720	12:00:00	2	4	3	2	4	3	18
26.9987	1	2	4	1	5	2	2	2	NO	62	2	1	0	2	2	3	2	3	4	5	5	29	0	3600	0	960	0	4560	03:00:00	4	4	2	4	4	3	21
23.7822	2	1	4	6	9	3	4	2	NO	113	2	1	0	3	1	2	1	4	4	3	5	26	0	0	360	2400	480	3240	08:00:00	5	4	2	4	5	3	23
22.4508	1	1	3	6	9	4	4	2	NO	48	1	1	5	4	3	2	4	4	4	5	5	38	0	0	0	2880	360	3240	08:00:00	2	5	2	4	4	4	21
22.4015	1	1	3	6	9	4	5	2	NO	60	2	2	2	3	3	3	2	2	2	4	5	30	0	0	0	0	0	0	12:00:00	2	3	2	1	3	2	13
22.4125	1	1	3	6	9	3	4	1	NO	60	2	2	1	2	2	1	4	3	4	5	5	31	0	0	0	0	0	0	03:00:00	3	4	1	1	4	2	15
24.0015	1	1	3	6	1	2	4	1	NO	75	1	1	2	3	2	1	4	4	3	4	5	30	0	0	0	0	0	0	20:00:00	4	5	5	3	4	3	24
25.6646	2	1	4	6	9	4	4	3	NO	77	1	1	1	1	1	2	2	2	5	1	5	22	0	0	120	1440	720	2280	05:00:00	4	5	2	5	5	4	25
26.7029	2	1	4	3	4	2	3	2	NO	75	1	1	2	2	1	1	3	4	5	4	5	29	0	0	0	1280	160	1440	05:00:00	3	5	3	1	4	4	20
24.7303	2	1	4	6	9	4	4	2	NO	80	0	1	5	4	2	2	4	4	2	1	5	30	0	0	0	2400	0	2400	04:00:00	3	4	3	5	5	4	24
23.4071	1	1	4	3	4	3	4	2	NO	47	2	1	3	2	1	2	3	4	3	3	5	29	240	360	0	0	360	960	07:00:00	3	4	2	4	4	3	20
24.1166	2	1	4	2	1	3	3	1	NO	65	3	1	3	2	3	2	3	3	5	5	5	35	0	0	0	0	0	0	05:00:00	4	5	3	3	2	3	20
28.229	1	1	4	2	7	4	3	2	NO	59	2	1	1	2	2	2	5	4	5	1	5	30	0	0	0	0	960	960	06:00:00	1	5	2	1	1	2	12
27.0345	1	1	4	4	7	3	4	2	NO	68	2	1	4	2	3	2	3	4	5	5	5	36	0	0	0	0	720	720	05:00:00	1	4	1	2	4	3	15
28.6783	1	2	4	6	1	1	2	3	NO	58	4	1	4	3	3	3	4	4	5	5	5	41	0	0	1680	0	480	2160	02:00:00	3	5	4	5	4	4	25
28.6783	1	2	4	6	1	1	2	3	NO	58	4	1	4	3	3	3	4	4	5	5	5	41	0	0	1680	0	480	2160	02:00:00	3	5	4	5	4	4	25
63.4509	2	2	4	8	7	4	3	2	NO	83	1	1	2	2	3	3	4	3	4	1	5	29	1440	0	240	1440	720	3840	03:00:00	3	5	2	3	4	4	21
25.5057	2	1	4	7	4	2	2	3	NO	61	0	0	3	3	1	2	2	3	5	4	5	28	0	0	0	1600	400	2000	15:00:00	3	4	3	3	5	4	22
23.3605	1	1	4	6	9	2	3	1	NO	58	3	2	3	3	3	3	3	3	4	5	5	37	0	0	0	3360	0	3360	10:00:00	1	3	1	2	4	3	14
31.6181	1	1	4	3	1	4	5	3	NO	71	1	1	1	1	1	1	2	3	4	5	5	25	0	0	0	0	0	0	04:00:00	3	4	2	3	1	3	16
23.8236	2	1	4	6	9	4	3	2	NO	69	3	1	3	1	3	2	3	3	2	5	5	31	0	0	0	1920	960	2880	09:30:00	5	5	4	3	4	4	25
28.6784	1	2	4	6	1	1	2	3	NO	58	4	1	4	3	3	3	4	4	5	5	5	41	0	0	1680	0	480	2160	02:00:00	3	5	4	5	4	4	25
29.2126	2	1	4	4	4	3	4	2	NO	88	2	1	2	2	3	2	4	4	3	0	5	28	0	0	0	0	0	0	07:00:00	4	5	2	4	4	3	22
31.4564	1	2	4	3	4	3	2	1	NO	72.5	2	1	3	3	3	2	5	5	5	5	5	39	0	0	0	0	720	720	10:00:00	1	4	2	1	4	4	16
30.9661	1	2	4	1	1	2	2	2	NO	50	2	1	3	3	1	0	3	4	3	1	5	26	0	0	0	0	960	960	08:00:00	4	5	2	3	4	4	22
26.4866	1	1	4	6	9	3	3	3	NO	60	2	1	1	1	1	1	4	4	5	1	5	26	0	720	0	0	720	1440	03:00:00	1	4	2	1	4	3	15
26.4866	1	1	4	6	9	3	3	3	NO	60	2	1	1	1	1	1	4	4	5	1	5	26	0	720	0	0	720	1440	03:00:00	1	4	2	1	4	3	15
23.8757	1	1	4	2	4	4	3	2	NO	76	1	1	2	2	0	2	3	3	3	1	5	23	0	0	0	0	0	0	08:00:00	5	5	4	5	5	4	28
23.4921	2	1	4	6	7	4	4	2	SI	82	2	1	1	2	2	2	3	4	4	3	5	29	0	0	0	4800	0	4800	05:00:00	3	5	3	4	4	4	23
39.7058	2	2	5	2	1	3	4	3	NO	73	3	1	0	2	2	2	4	4	3	4	3	28	0	0	0	0	700	700	14:00:00	3	4	2	4	1	3	17
55.6428	1	3	4	1	1	3	4	3	NO	61	2	2	3	3	3	2	5	5	5	5	3	38	0	0	0	0	0	0	12:00:00	2	4	1	2	3	2	14
24.2127	1	1	4	2	1	4	4	1	NO	56	3	1	3	3	3	1	2	3	5	5	5	34	0	0	0	2400	240	2640	07:00:00	5	5	4	4	4	4	26
39.7058	2	2	5	2	1	3	4	3	NO	73	2	1	0	2	1	2	4	4	5	4	3	28	0	0	0	0	840	840	14:00:00	3	4	3	4	3	3	20
30.9661	1	2	4	1	1	2	2	2	NO	50	2	1	3	3	1	0	3	4	4	1	5	27	0	0	1200	0	1200	2400	08:00:00	4	5	4	4	4	4	25
41.2538	1	2	4	3	4	3	3	2	NO	54	2	0	2	2	2	2	4	4	5	3	5	31	0	0	0	0	1680	1680	08:00:00	2	4	2	3	4	4	19
23.1141	1	1	4	3	1	2	3	3	NO	61	2	1	1	3	3	2	5	4	4	5	5	35	0	0	80	960	480	1520	10:00:00	1	4	3	3	4	4	19
33.8675	2	2	3	3	4	2	2	2	NO	85	2	1	3	3	1	2	3	1	4	1	5	26	0	0	0	0	0	0	09:00:00	4	5	4	5	4	4	26
18.0264	2	1	3	6	9	2	4	2	NO	74	3	1	2	2	3	3	2	1	2	0	5	24	0	0	0	0	0	0	08:00:00	3	4	2	1	1	5	16
33.8675	2	2	3	3	4	2	2	2	NO	85	2	1	3	3	1	2	3	1	4	1	5	26	0	0	0	0	0	0	09:00:00	4	5	4	5	4	4	26
23.8129	2	1	4	1	1	3	5	2	NO	59	3	1	4	3	4	3	2	3	3	5	5	36	0	0	0	960	480	1440	07:00:00	2	4	2	2	3	3	16
25.1718	2	1	3	6	1	4	2	2	NO	78	1	1	2	3	4	1	2	4	5	3	2	28	0	0	320	1440	960	2720	08:00:00	4	5	4	3	4	3	23
29.9499	2	2	4	1	2	2	2	3	NO	89	2	1	1	2	2	2	3	3	4	5	5	30	0	0	0	0	720	720	05:00:00	4	5	4	5	5	5	28
49.4568	2	2	4	2	1	3	2	2	NO	64	3	1	5	3	3	3	3	2	2	1	5	31	0	1200	800	6720	0	8720	10:00:00	2	4	1	5	4	3	19
34.4404	2	2	4	1	3	2	2	3	NO	79	1	1	3	3	2	3	4	3	4	4	5	33	0	0	0	5040	0	5040	09:00:00	4	5	4	4	4	5	26
25.3226	1	1	3	2	1	2	2	2	NO	53	1	1	3	2	1	2	3	2	4	5	3	27	0	0	0	3360	1680	5040	08:00:00	2	4	3	3	5	4	21
28.6459	2	1	4	3	1	4	4	2	NO	76	3	0	3	3	0	2	3	3	5	1	5	28	0	0	0	4800	180	4980	03:00:00	3	5	2	3	4	4	21
23.8788	1	1	4	6	1	4	5	2	NO	60	4	1	2	2	1	0	3	4	3	2	5	27	0	0	0	160	480	640	09:00:00	3	5	2	3	5	4	22
23.3638	1	2	4	2	5	1	2	2	NO	61	3	1	1	0	2	2	5	3	5	5	5	32	0	0	0	0	0	0	08:00:00	2	5	2	3	4	2	18
23.3391	1	1	3	6	9	3	4	1	NO	49	1	2	2	1	1	4	3	4	4	5	5	32	0	0	0	0	1200	1200	14:00:00	3	4	5	3	4	3	22
28.6789	1	2	4	6	1	1	2	3	NO	58	4	1	4	3	3	3	4	4	5	5	5	41	0	0	1680	0	480	2160	02:00:00	3	5	4	5	4	4	25
25.2789	2	1	4	6	6	3	4	2	SI	69	4	1	3	4	2	2	3	4	2	3	5	33	0	0	0	1080	0	1080	10:00:00	1	2	1	2	4	2	12
32.6844	2	1	3	3	4	3	1	1	NO	59	2	1	3	2	1	1	3	4	5	5	5	32	0	0	0	0	1440	1440	04:00:00	5	5	4	5	5	3	27
23.3421	1	1	4	3	4	4	4	2	NO	52	4	1	5	5	2	0	3	4	0	5	5	34	0	480	1440	0	480	2400	06:00:00	3	5	3	5	5	5	26
28.6791	1	2	4	6	1	1	2	3	NO	58	4	1	4	3	3	3	4	4	5	5	5	41	0	0	1680	0	480	2160	02:00:00	3	5	4	5	4	4	25
28.6792	1	2	4	6	1	1	2	3	NO	58	4	1	4	3	3	3	4	4	5	5	5	41	0	0	1680	0	480	2160	02:00:00	3	5	4	5	4	4	25
25.4956	1	1	4	6	9	2	2	1	NO	75	2	1	2	1	1	2	4	3	3	4	5	28	0	0	0	0	1080	1080	10:00:00	2	5	2	4	4	3	20
28.6792	1	2	4	6	1	1	2	3	NO	58	4	1	4	3	3	3	4	4	5	5	5	41	0	0	1680	0	480	2160	02:00:00	3	5	4	5	4	4	25
28.6793	1	2	4	6	1	1	2	3	NO	58	4	1	4	3	3	3	4	4	5	5	5	41	0	0	1680	0	480	2160	02:00:00	3	5	4	5	4	4	25
34.5752	1	1	4	3	4	3	4	2	NO	67	2	1	2	3	3	3	3	4	5	3	2	31	0	0	0	2400	0	2400	12:00:00	2	5	2	0	4	3	16
28.6793	1	2	4	6	1	1	2	3	NO	58	4	1	4	3	3	3	4	4	5	5	5	41	0	0	1680	0	480	2160	02:00:00	3	5	4	5	4	4	25
28.6793	1	2	4	6	1	1	2	3	NO	58	4	1	4	3	3	3	4	4	5	5	5	41	0	0	1680	0	480	2160	02:00:00	3	5	4	5	4	4	25
28.6794	1	2	4	6	1	1	2	3	NO	58	4	1	4	3	3	3	4	4	5	5	5	41	0	0	1680	0	480	2160	02:00:00	3	5	4	5	4	4	25
30.5809	1	2	3	3	1	4	2	2	NO	64	1	0	1	3	2	4	4	4	3	0	5	27	0	0	0	1920	480	2400	13:00:00	3	5	2	5	5	4	24
28.6803	1	2	4	6	1	1	2	3	NO	58	4	1	4	3	3	3	4	4	5	5	5	41	0	0	1680	0	480	2160	02:00:00	3	5	4	5	4	4	25
28.6804	1	2	4	6	1	1	2	3	NO	58	4	1	4	3	3	3	4	4	5	5	5	41	0	0	1680	0	480	2160	02:00:00	3	5	4	5	4	4	25
23.9791	1	1	3	6	1	4	4	2	NO	54	1	3	1	1	1	1	4	4	2	3	5	26	0	0	0	0	240	240	10:00:00	1	5	2	5	5	3	21
20.6341	1	1	3	6	7	3	4	3	NO	62	2	2	4	2	0	2	2	3	5	3	5	30	0	0	720	5600	0	6320	10:00:00	1	2	3	4	4	1	15
20.3738	1	1	4	6	9	3	4	1	NO	72	1	0	5	5	0	2	3	4	0	3	5	28	0	0	0	0	0	0	12:00:00	0	2	0	0	1	0	3
20.456	1	1	3	6	9	2	4	3	NO	71	1	1	2	4	1	2	4	3	4	2	5	29	0	0	0	4000	300	4300	06:00:00	2	4	2	1	4	3	16
20.4999	1	1	4	6	9	3	4	2	NO	60	1	1	4	4	3	2	2	1	5	5	5	33	0	0	0	3600	240	3840	08:00:00	3	4	3	5	5	3	23
23.1108	2	1	3	6	9	2	4	1	NO	67	3	2	3	2	3	2	3	3	3	5	5	34	0	0	0	4320	0	4320	08:00:00	2	4	2	1	1	2	12
20.8314	2	1	3	3	4	4	3	1	NO	85	5	1	2	3	2	3	2	0	4	1	5	28	0	0	0	0	2880	2880	08:00:00	5	4	2	2	4	3	20
21.1437	1	1	3	6	9	4	4	1	NO	62	1	1	2	1	2	2	3	4	3	1	5	25	0	0	80	3360	720	4160	07:00:00	2	5	4	3	4	3	21
21.1437	1	1	3	6	9	4	4	2	NO	74	2	1	2	3	2	2	3	4	4	3	5	31	0	0	0	1920	720	2640	08:00:00	3	4	2	3	5	4	21
22.541	2	1	3	6	9	4	5	2	NO	67	2	1	1	1	1	1	3	4	5	5	5	29	0	1440	0	1920	0	3360	03:00:00	5	5	3	3	4	3	23
29.4725	1	1	4	1	5	3	4	2	NO	63	1	1	1	2	2	2	4	4	5	1	5	28	0	0	0	1200	0	1200	10:00:00	3	4	2	5	5	3	22
20.7821	1	1	3	4	4	2	5	2	NO	60	3	1	1	3	2	3	4	4	5	0	3	29	0	0	0	0	1200	1200	05:00:00	2	5	2	3	4	3	19
21.2562	1	1	3	4	7	1	5	1	NO	61	2	1	5	5	4	1	2	2	5	2	5	34	0	0	0	1440	720	2160	12:00:00	4	4	3	5	1	2	19
20.3713	1	1	3	6	4	4	5	1	NO	49	3	1	3	2	1	2	4	4	4	5	5	34	0	0	0	640	600	1240	07:00:00	4	4	3	3	4	3	21
24.6973	1	1	3	6	7	4	4	2	SI	55	2	2	2	1	1	0	3	4	4	5	5	29	0	0	0	0	480	480	08:00:00	2	3	2	0	4	3	14
20.8316	2	1	3	3	4	4	3	1	NO	85	5	1	2	3	2	3	2	0	4	1	5	28	0	0	0	0	2880	2880	08:00:00	5	4	2	2	4	3	20
21.4729	2	1	3	6	9	3	3	2	NO	63	1	1	3	1	2	1	3	4	4	3	5	28	0	0	0	3200	0	3200	07:00:00	5	5	2	5	4	3	24
20.3168	2	1	3	6	9	4	3	1	NO	68	1	1	3	4	2	3	4	3	5	1	5	32	0	0	960	4800	0	5760	03:00:00	3	4	2	3	4	3	19
20.8702	1	1	3	6	9	4	4	1	NO	57	2	1	3	2	1	1	3	4	3	4	5	29	0	0	0	2160	0	2160	07:00:00	1	3	2	1	4	2	13
32.6072	2	2	4	3	4	2	2	2	SI	64	2	1	3	2	3	2	4	4	4	4	5	34	0	0	0	0	480	480	10:00:00	4	5	2	3	4	2	20
32.0483	1	2	3	1	3	3	3	1	SI	62	1	1	1	4	2	0	5	2	4	5	5	30	0	0	0	0	0	0	04:00:00	0	3	2	2	0	3	10
37.8127	2	1	3	2	5	4	1	2	SI	61	0	1	2	2	2	0	4	5	5	0	5	26	5760	5040	160	0	0	10960	03:00:00	2	4	2	0	1	2	11
59.7169	1	2	2	3	4	4	2	2	NO	72	1	2	4	2	1	2	2	3	3	5	4	29	0	0	0	0	0	0	10:00:00	5	4	1	3	4	3	20
44.432	1	1	3	1	3	4	2	2	NO	47	4	2	1	2	1	1	4	4	0	5	3	27	0	0	0	0	0	0	08:00:00	2	5	1	5	5	4	22
22.2704	2	1	3	6	4	4	4	2	NO	79	2	2	2	1	2	3	1	3	3	2	5	26	0	0	0	3200	1920	5120	08:00:00	2	5	3	4	5	4	23
21.7279	2	1	3	6	9	4	5	2	NO	66	0	1	1	1	3	2	2	4	5	1	5	25	0	0	240	3200	1920	5360	05:00:00	3	5	3	4	5	4	24
21.4513	1	1	3	6	9	4	4	1	NO	50	2	2	4	4	3	2	2	3	4	5	5	36	0	0	0	1440	720	2160	08:00:00	0	2	2	4	4	2	14
27.6186	2	1	4	2	2	1	1	3	NO	70.5	3	1	3	2	3	2	1	2	3	3	5	28	0	0	480	2400	0	2880	10:00:00	3	5	3	5	4	4	24
34.5282	1	2	5	1	1	3	2	1	NO	60	2	1	3	3	2	2	4	4	4	5	5	35	0	0	0	960	480	1440	19:00:00	3	3	2	2	4	2	16
18.8766	2	1	3	6	1	2	5	1	NO	98	1	1	2	1	1	2	2	4	4	5	4	27	0	0	0	0	0	0	10:00:00	2	4	4	5	4	4	23
36.0987	2	2	3	2	5	2	4	1	NO	80	2	2	3	3	4	3	3	3	3	0	5	31	0	0	0	1920	0	1920	10:00:00	1	4	2	3	4	4	18
20.0577	1	1	3	3	4	3	4	1	NO	60	3	1	2	2	2	2	3	4	4	3	5	31	0	0	0	1800	900	2700	07:00:00	2	4	2	2	3	1	14
21.8325	1	1	3	6	9	3	3	1	NO	52	2	1	2	0	1	1	3	4	3	2	5	24	0	0	0	4000	0	4000	02:00:00	2	4	2	2	5	2	17
25.269	2	1	4	6	7	4	5	2	NO	63	3	1	3	3	2	2	2	3	5	5	5	34	0	0	0	0	0	0	08:00:00	3	4	2	5	5	2	21
41.2968	2	2	4	1	1	4	3	2	NO	80	1	1	1	1	1	1	3	2	5	3	5	24	0	0	0	1440	0	1440	05:00:00	1	3	1	2	4	4	15
22.5575	1	1	3	6	9	2	4	3	NO	44	1	1	1	1	2	2	3	4	4	4	5	28	0	0	0	2400	1200	3600	09:00:00	0	3	2	5	1	0	11
23.7795	2	1	3	6	9	4	4	2	NO	61	3	1	3	2	3	2	1	3	4	5	5	32	0	0	600	960	0	1560	05:00:00	3	3	3	3	4	3	19
24.607	2	1	3	3	4	3	2	3	NO	80	4	1	4	4	0	2	3	2	4	1	5	30	0	0	0	4800	0	4800	06:00:00	3	4	2	3	4	4	20
34.1058	1	1	4	2	1	4	3	2	NO	60	1	1	1	1	2	2	4	3	5	3	5	28	0	0	0	2400	1440	3840	10:00:00	2	4	1	3	4	3	17
39.8715	1	1	4	3	4	4	3	3	NO	63	1	1	2	2	2	2	4	4	5	3	5	31	0	1200	0	240	1680	3120	06:00:00	3	5	2	4	5	4	23
35.3218	1	2	4	3	2	2	2	1	NO	72	2	1	1	3	2	3	5	4	4	5	5	35	0	0	0	1440	320	1760	10:00:00	4	5	4	4	5	4	26
20.2672	2	1	3	6	9	4	3	2	NO	76.5	1	1	4	3	2	3	4	4	3	4	5	34	0	0	0	3840	0	3840	09:00:00	5	5	4	5	4	4	27
33.6727	2	1	3	6	1	1	1	3	NO	68	5	0	5	5	0	1	3	3	5	5	3	35	0	0	0	2880	0	2880	12:00:00	3	5	3	4	4	4	23
22.9249	1	1	3	2	1	4	5	2	NO	52	1	1	3	3	1	2	3	4	3	2	5	28	0	0	0	1440	240	1680	05:00:00	3	4	2	2	4	3	18
35.7359	1	1	4	2	6	2	1	3	NO	56	1	1	2	1	1	2	5	4	5	1	5	28	0	0	0	0	0	0	16:00:00	0	2	1	1	1	1	6
29.4373	1	1	4	2	1	4	5	2	NO	62	1	1	1	2	2	4	4	3	3	5	2	28	0	0	0	5600	0	5600	06:00:00	2	3	2	0	3	3	13
45.7039	1	2	4	1	1	4	4	2	NO	67	2	1	3	3	3	3	4	4	4	5	5	37	0	0	0	2160	1920	4080	07:00:00	4	4	4	4	4	4	24
46.0765	1	2	3	1	5	2	4	3	NO	68	3	0	3	3	3	2	5	3	2	5	5	34	0	0	0	3360	0	3360	04:00:00	1	4	3	5	4	3	20
45.5368	1	2	3	3	4	4	1	3	NO	75	2	2	1	1	1	0	4	4	2	1	5	23	0	360	0	0	0	360	10:00:00	3	4	2	3	4	2	18
39.1889	1	2	3	1	1	4	3	1	NO	71.6	4	1	2	2	3	2	3	4	5	5	5	36	0	0	0	0	1540	1540	12:00:00	2	5	3	3	4	4	21
53.8591	1	2	4	3	1	2	2	2	NO	59	1	1	2	3	1	2	3	4	5	4	5	31	0	0	1680	0	360	2040	06:00:00	0	2	1	0	4	2	9
51.7995	1	3	4	1	2	4	3	1	NO	65	2	1	3	3	0	1	4	4	4	4	5	31	0	0	180	2400	720	3300	04:00:00	5	4	4	4	4	5	26
46	1	1	4	3	4	2	1	2	NO	51.2	3	1	3	2	2	2	5	4	4	5	5	36	0	0	60	360	240	660	10:00:00	3	4	2	3	4	3	19
42	1	1	4	3	1	2	2	3	NO	59.8	2	2	2	1	2	3	2	3	3	2	5	27	0	0	0	0	0	0	10:00:00	2	3	2	2	4	2	15
23	1	1	4	2	1	4	3	2	NO	55	2	0	3	3	3	4	4	4	4	5	5	37	0	0	80	2400	0	2480	10:00:00	3	4	3	2	4	4	20
33	1	2	3	1	1	4	5	2	NO	56	0	1	3	3	3	0	4	4	2	5	5	30	0	0	0	1440	1680	3120	20:00:00	4	5	2	0	4	2	17
70	1	3	4	8	8	4	1	2	NO	60	4	1	1	2	1	0	4	4	2	0	5	24	0	0	0	0	600	600	10:00:00	1	4	2	2	4	3	16
37	1	2	4	1	1	3	2	3	NO	56	1	1	2	2	3	2	4	4	4	5	3	31	0	0	60	0	0	60	12:00:00	2	5	2	4	5	4	22
39	1	2	5	1	1	4	2	2	NO	49	2	1	3	3	2	0	4	4	5	5	5	34	0	0	0	2880	1440	4320	05:00:00	5	5	4	5	5	5	29
40	1	2	4	1	1	2	3	3	NO	58	3	1	2	3	3	1	2	2	2	1	3	23	0	0	0	0	0	0	16:00:00	1	3	1	0	2	1	8
40	1	2	4	1	1	4	3	2	NO	47	2	1	3	2	2	2	4	3	5	5	5	34	0	0	0	0	480	480	09:00:00	1	5	2	2	4	3	17
45	2	2	3	1	1	2	2	1	NO	82	3	1	2	2	2	2	3	4	3	2	5	29	0	0	0	0	0	0	04:00:00	3	4	1	3	4	4	19
31	1	2	5	2	1	2	2	1	NO	60	2	1	3	3	2	1	4	4	4	1	5	30	0	0	0	2880	480	3360	10:00:00	1	3	1	2	4	3	14
64	1	2	4	1	1	3	2	1	NO	52	1	1	3	2	0	2	2	4	5	5	5	30	0	0	320	960	480	1760	06:00:00	3	4	2	3	4	4	20
60	1	1	3	1	1	3	2	1	NO	71.5	0	1	1	1	2	2	5	5	5	5	5	32	0	0	0	0	720	720	05:00:00	3	5	2	4	4	3	21
44	1	1	5	2	1	2	2	3	NO	64	3	1	3	4	1	2	4	2	4	5	5	34	0	0	0	0	0	0	10:00:00	3	3	1	3	4	2	16
33	1	1	5	2	1	4	3	1	NO	68	4	1	5	4	2	2	4	4	1	5	5	37	0	0	0	2400	1440	3840	05:00:00	5	4	4	4	4	4	25
49	1	1	5	1	1	1	2	3	NO	73	3	0	4	4	1	2	3	5	4	1	5	32	0	0	0	0	0	0	12:00:00	1	3	1	4	4	3	16
44	1	2	5	2	1	2	2	1	NO	56	1	1	1	3	3	0	5	5	5	1	5	30	0	0	960	0	1920	2880	04:00:00	3	4	3	4	5	4	23
71	2	4	5	8	8	3	1	3	NO	93	1	1	3	4	2	3	3	3	5	5	5	35	0	0	0	0	2400	2400	07:00:00	5	5	4	4	4	4	26
57	1	2	4	1	1	4	2	2	NO	53	2	1	5	3	2	2	3	4	5	5	5	37	0	0	0	0	2520	2520	07:00:00	5	5	2	5	5	4	26
29	2	2	5	2	1	3	5	2	NO	78	4	2	2	3	2	3	5	3	5	4	5	38	0	0	0	1920	0	1920	11:00:00	3	5	4	5	5	4	26
61	1	2	3	1	1	3	3	3	NO	65	2	1	4	4	3	3	4	3	3	5	5	37	0	0	80	0	0	80	16:00:00	1	4	1	1	4	3	14
47	1	1	4	1	1	4	4	1	NO	74	3	1	2	3	3	2	3	4	3	5	5	34	0	0	40	0	0	40	12:00:00	5	5	3	5	4	4	26
33	1	1	5	1	1	2	2	1	NO	60	1	1	1	3	1	3	2	3	0	5	4	24	1920	1440	240	2880	1440	7920	04:00:00	4	5	4	3	4	4	24
30	2	1	5	2	2	3	2	1	NO	84	2	1	3	3	2	2	3	3	4	5	5	33	0	0	0	1920	0	1920	08:00:00	4	5	2	3	4	4	22
59	2	2	3	1	5	3	4	1	NO	56	1	2	2	2	2	1	4	4	4	5	5	32	0	0	0	0	0	0	06:00:00	3	4	1	3	1	2	14
50	2	1	5	1	1	3	2	3	NO	74	1	0	2	2	2	2	4	4	5	4	5	31	0	0	0	0	900	900	12:00:00	3	5	3	4	4	3	22
39	1	2	5	2	2	2	2	2	NO	50	2	1	3	3	3	1	5	5	5	5	5	38	0	0	240	0	0	240	08:00:00	3	5	2	5	5	4	24
65	1	2	4	1	1	3	2	3	NO	81	1	1	2	3	0	1	3	4	5	5	2	27	0	0	0	0	0	0	10:00:00	1	3	1	1	4	1	11
42	1	1	4	1	1	2	3	3	NO	56	0	0	2	2	0	0	2	3	3	5	3	20	0	0	0	0	0	0	1900-01-01	3	4	4	4	4	4	23
59	2	2	5	1	1	4	4	2	NO	74	4	1	4	3	2	2	5	4	5	5	5	40	0	0	0	400	1440	1840	07:00:00	4	5	4	5	4	4	26
53	2	2	5	1	1	3	4	3	NO	82	1	1	2	1	2	1	3	4	5	5	5	30	0	0	0	1920	0	1920	01:30:00	4	5	3	4	4	4	24
62	2	2	5	1	1	4	2	3	NO	66	0	1	2	2	2	1	1	4	5	5	5	28	0	0	0	0	0	0	07:00:00	4	5	1	4	5	4	23
50	2	2	5	1	1	3	3	1	NO	80	0	1	2	0	0	3	4	4	4	3	5	26	0	0	600	2400	0	3000	12:00:00	2	5	2	5	5	4	23
53	2	2	5	1	1	3	2	2	NO	87	2	1	3	2	2	2	3	4	5	1	3	28	0	0	0	0	0	0	12:00:00	4	5	1	2	4	2	18
32	1	2	5	2	1	1	2	1	NO	57.5	1	1	4	3	2	1	3	4	4	5	5	33	0	0	0	0	0	0	12:00:00	1	5	4	4	4	4	22
28	1	2	4	4	1	1	2	1	NO	75	3	1	1	2	0	0	3	3	3	5	5	26	0	0	0	0	0	0	12:00:00	1	3	2	2	1	2	11
37	1	2	5	2	1	3	3	2	NO	55	2	1	2	3	1	2	5	5	4	5	4	34	0	0	240	1440	480	2160	01:00:00	1	5	2	2	4	3	17
26	2	1	4	2	1	4	4	1	NO	90	2	1	3	3	3	2	3	3	3	5	5	33	0	0	80	480	120	680	15:00:00	4	4	2	2	4	2	18
49	1	2	5	1	1	4	3	3	NO	51	3	1	3	2	2	1	1	4	4	3	5	29	0	0	1680	0	3360	5040	05:00:00	0	2	1	2	4	3	12
50	1	2	5	1	1	4	3	1	NO	85	3	1	1	1	1	1	3	4	3	1	5	24	0	0	0	0	0	0	06:00:00	3	4	3	1	4	3	18
48	2	1	4	2	1	3	2	3	NO	70	2	2	2	2	0	0	2	3	4	4	5	26	0	0	0	0	0	0	09:00:00	2	5	2	4	4	4	21
60	2	2	4	1	1	2	2	1	NO	92	1	1	4	3	2	2	3	4	3	5	5	33	0	0	1680	0	1440	3120	12:00:00	4	5	3	4	4	4	24
60	1	2	3	1	1	3	2	1	NO	55	1	1	2	3	2	1	4	3	5	5	5	32	0	0	0	0	120	120	14:00:00	1	3	0	3	4	3	14
51	2	2	5	1	1	3	4	2	NO	67	2	1	3	4	2	2	3	4	2	5	5	33	0	0	0	0	160	160	07:00:00	3	5	2	4	4	4	22
51	1	1	4	1	1	2	2	1	NO	60	1	1	5	5	3	2	4	4	3	5	5	38	0	0	720	0	0	720	03:00:00	1	3	2	2	1	3	12
56	1	3	5	3	1	4	3	2	NO	67	2	1	4	3	2	1	4	4	4	4	5	34	0	0	0	0	480	480	02:00:00	2	4	2	2	4	4	18
61	1	3	3	1	1	3	2	3	NO	63	1	0	3	3	3	3	5	4	5	5	5	37	0	0	0	720	120	840	09:00:00	5	5	5	5	4	3	27
28	1	1	4	2	2	4	3	2	NO	52	3	1	4	3	2	1	4	2	5	0	5	30	0	0	240	0	0	240	10:00:00	3	5	2	3	5	3	21
34	2	2	4	1	1	2	2	2	NO	75	1	1	1	2	1	1	5	5	3	3	5	28	0	0	480	0	240	720	08:00:00	4	4	2	3	3	3	19
39	2	2	4	2	1	2	2	1	NO	75	1	1	2	2	2	1	3	3	5	3	5	28	0	0	0	2880	1440	4320	10:00:00	2	5	2	5	4	4	22
37	1	2	4	1	1	3	4	2	NO	58	2	1	5	5	0	2	2	4	5	1	5	32	0	0	0	0	600	600	08:00:00	3	4	2	2	1	4	16
62	2	1	4	1	1	1	1	3	NO	74	1	1	1	2	1	1	4	4	5	5	4	29	480	960	120	0	960	2520	12:00:00	4	4	2	3	4	4	21
38	2	1	5	3	1	1	1	1	NO	70	3	1	4	4	4	2	4	4	5	5	4	40	0	0	300	0	720	1020	08:00:00	4	4	3	3	4	3	21
56	1	1	4	1	1	1	1	1	NO	68	1	1	3	2	2	2	3	2	5	5	5	31	0	0	320	360	160	840	10:00:00	4	5	3	4	5	3	24
58	2	3	5	1	1	3	1	3	NO	96	2	2	2	3	2	1	3	4	4	5	4	32	0	0	0	0	400	400	12:00:00	5	5	4	5	4	4	27
38	1	1	4	1	1	3	2	1	NO	48	5	1	5	5	3	3	4	4	4	5	5	44	0	0	1680	0	1800	3480	10:00:00	4	5	3	4	4	4	24
43	2	2	5	2	1	4	3	2	NO	97	3	0	3	3	2	2	5	5	5	3	5	36	0	0	0	0	0	0	12:00:00	2	5	2	4	4	3	20
50	2	2	5	1	1	3	4	2	NO	93	1	1	1	3	2	3	3	3	5	3	5	30	0	0	0	0	480	480	08:00:00	1	3	2	3	4	4	17
45	2	2	5	1	1	4	5	1	NO	94	1	1	2	3	2	1	3	4	4	4	5	30	0	0	0	0	360	360	08:00:00	3	4	2	2	4	4	19
65	1	2	5	1	1	3	2	1	NO	50	1	1	2	2	2	2	4	4	5	5	5	33	0	0	420	2400	1200	4020	10:00:00	2	3	2	2	4	3	16
51	1	1	3	1	1	2	2	1	NO	68	2	1	2	3	3	2	4	4	5	4	5	35	0	0	0	0	3360	3360	08:00:00	1	3	2	3	3	2	14
48	1	2	4	1	1	2	2	1	NO	50	2	2	3	3	4	3	5	4	4	5	5	40	0	0	0	0	960	960	08:00:00	2	5	1	2	4	2	16
52	2	1	4	1	1	1	2	1	NO	80	4	1	4	3	3	2	2	3	3	5	5	35	0	0	0	0	0	0	16:00:00	3	4	1	5	3	2	18
60	2	2	3	1	1	2	3	2	NO	95	4	1	3	3	3	1	4	5	3	1	5	33	0	0	1600	0	0	1600	04:00:00	3	5	3	3	4	4	22
57	1	2	3	1	1	4	3	1	SI	74	1	1	3	2	2	2	3	3	5	5	5	32	0	0	0	0	0	0	10:00:00	0	3	0	3	1	2	9
44	1	2	5	1	1	2	5	2	NO	65	2	1	4	4	2	2	3	3	4	3	5	33	0	0	80	960	480	1520	10:00:00	1	4	2	3	4	3	17
47	2	2	4	2	1	4	4	1	NO	73	2	1	3	3	1	1	4	4	5	4	5	33	0	0	0	0	1440	1440	07:00:00	2	4	2	4	4	4	20
26	2	1	4	6	9	2	2	3	NO	91	3	1	5	5	5	0	5	5	5	5	5	44	0	0	0	0	0	0	16:00:00	5	4	2	4	4	2	21
54	2	2	5	1	1	4	4	3	NO	72	1	1	3	2	2	3	3	4	5	5	5	34	0	0	0	0	0	0	09:30:00	1	3	2	2	3	2	13
61	2	4	4	1	1	3	1	1	NO	73	1	0	0	0	3	0	3	4	4	2	1	18	0	0	0	0	0	0	09:00:00	0	2	1	0	4	2	9
42	1	1	4	1	1	2	1	1	NO	83	3	1	1	1	0	0	5	3	5	4	3	26	0	0	0	0	0	0	10:00:00	2	3	1	2	4	1	13
41	1	2	5	2	2	2	4	1	NO	57	1	1	4	3	1	3	3	4	4	5	5	34	0	0	0	0	0	0	12:00:00	1	5	2	3	5	4	20
60	1	1	4	1	2	2	2	1	NO	55	1	1	1	1	2	0	4	4	4	1	3	22	0	0	800	0	0	800	04:00:00	0	5	2	2	5	3	17
24	1	1	3	6	9	4	4	2	NO	52	1	1	3	2	1	2	3	4	5	1	5	28	0	0	0	1440	720	2160	10:00:00	0	0	1	1	1	1	4
53	2	3	4	2	1	2	4	3	NO	90	4	2	1	2	5	3	3	3	2	2	3	30	7200	0	360	2880	1920	12360	11:00:00	4	1	4	3	0	5	17
65	2	2	5	1	1	3	2	3	NO	85	0	0	2	3	2	2	2	5	5	3	5	29	0	0	0	0	0	0	07:00:00	2	4	3	4	5	4	22
45	2	2	5	1	1	4	5	1	NO	85	3	1	4	3	2	2	4	4	4	5	5	37	0	0	0	0	540	540	09:00:00	2	3	1	1	3	1	11
24	1	1	4	6	9	2	3	1	NO	53	1	2	1	1	3	3	2	3	4	5	0	25	0	0	3360	0	0	3360	03:00:00	0	0	0	0	0	0	0
21	1	1	3	5	9	4	5	2	NO	55	1	1	5	4	2	0	3	4	5	5	5	35	0	0	0	480	240	720	05:00:00	5	5	4	4	5	5	28
28	1	1	4	6	9	1	3	3	NO	60	1	1	4	3	3	0	3	4	4	5	5	33	0	0	0	4000	1200	5200	05:00:00	1	3	1	0	1	1	7
30	1	1	3	6	9	2	4	3	NO	66	1	1	1	1	1	2	3	4	5	2	5	26	0	0	0	4000	2400	6400	03:00:00	5	5	5	5	5	4	29
32	2	2	5	2	1	2	2	3	NO	90	3	2	3	3	3	1	3	4	2	4	5	33	0	0	480	0	0	480	12:00:00	3	4	2	3	4	4	20
23	1	1	3	6	1	3	5	1	NO	70	1	2	2	3	2	2	3	4	3	2	5	29	0	0	0	0	0	0	08:00:00	2	4	2	0	4	2	14
59	1	3	5	1	1	4	2	3	NO	60	2	1	3	3	2	1	4	4	4	5	5	34	0	5040	0	0	0	5040	08:00:00	2	5	1	1	4	4	17
19	1	1	3	6	9	4	3	2	NO	48	1	1	2	2	0	1	5	4	4	5	5	30	0	0	0	0	1200	1200	07:00:00	0	3	2	2	4	2	13
62	1	1	5	1	2	2	1	1	NO	64	2	1	2	3	1	2	4	4	4	3	5	31	0	120	0	0	0	120	08:00:00	1	4	1	1	4	2	13
21	1	1	3	6	9	3	4	3	NO	53	2	1	3	2	1	2	3	4	5	4	5	32	0	0	0	0	0	0	12:00:00	0	1	2	5	3	1	12
26	1	1	4	6	9	4	3	2	NO	59	1	1	1	2	1	0	4	4	3	5	5	27	0	0	0	360	180	540	22:00:00	2	5	2	3	5	3	20
23	1	1	4	6	9	4	4	1	NO	63	1	1	1	2	2	2	3	4	4	5	5	30	0	0	0	0	720	720	12:00:00	2	5	3	3	4	3	20
41	1	2	4	1	9	3	2	2	NO	60	1	1	3	3	2	3	4	3	5	4	5	34	0	0	80	0	160	240	10:00:00	4	5	2	4	4	3	22
20	1	1	3	6	9	4	4	2	NO	46	4	4	1	4	5	0	5	5	0	5	5	38	0	0	360	0	0	360	07:00:00	1	2	2	1	4	2	12
20	1	1	3	4	4	2	3	1	NO	66	1	2	2	2	0	2	4	4	5	4	4	30	0	1440	600	0	480	2520	03:00:00	1	1	1	0	0	0	3
38	2	2	5	2	1	4	2	1	NO	77	1	1	2	2	1	1	4	4	4	5	5	30	0	0	0	0	240	240	11:00:00	4	5	2	3	4	4	22
22	1	1	3	4	4	4	5	2	NO	66	3	2	4	3	2	2	2	4	2	3	5	32	0	0	0	720	1440	2160	10:00:00	1	3	2	3	4	2	15
43	1	2	5	2	1	2	2	3	NO	67	5	1	5	5	3	2	5	5	5	5	4	45	0	0	0	1440	1200	2640	08:00:00	4	5	3	5	4	3	24
23	1	1	3	6	9	3	3	1	NO	55	1	1	1	2	2	0	5	5	5	5	5	32	0	0	0	0	0	0	10:00:00	1	2	3	2	4	3	15
21	2	1	3	6	4	3	5	3	NO	71	0	1	3	3	2	2	2	2	5	1	2	23	0	0	480	1440	960	2880	14:00:00	1	3	2	2	4	1	13
29	1	1	4	6	9	3	3	1	NO	89	0	1	2	1	2	1	3	3	5	2	5	25	0	0	40	0	0	40	10:00:00	0	1	0	0	2	0	3
23	1	1	4	6	9	2	4	2	NO	58	2	1	2	2	4	2	5	5	5	3	5	36	0	0	0	0	2880	2880	15:00:00	2	4	2	2	4	3	17
62	1	2	4	1	2	3	2	2	NO	66	1	0	2	4	2	0	3	5	1	5	5	28	0	0	0	0	420	420	12:00:00	2	3	0	3	4	1	13
25	1	2	3	6	9	3	2	1	NO	68	1	1	5	5	0	3	5	2	3	1	5	31	0	0	840	2160	360	3360	06:00:00	4	5	4	4	5	5	27
25	1	1	4	6	1	2	2	3	NO	50	1	1	3	3	3	4	2	2	2	3	4	28	0	0	0	0	0	0	07:00:00	2	3	5	1	0	2	13
43	1	2	5	2	1	2	3	2	NO	54	1	0	2	3	2	1	4	5	4	5	4	31	0	0	0	4800	480	5280	08:00:00	3	4	4	4	4	4	23
21	1	1	4	6	7	3	3	1	NO	90	2	2	3	3	3	3	4	2	4	3	5	34	0	0	0	960	828	1788	06:00:00	3	5	4	5	4	3	24
50	1	2	4	2	1	4	4	2	NO	80	2	1	2	3	5	3	5	3	5	0	5	34	0	0	0	0	720	720	10:00:00	0	4	2	4	4	4	18
25	1	1	3	6	9	2	4	3	NO	68	1	1	4	3	2	0	4	2	3	5	5	30	0	0	720	2000	1000	3720	08:00:00	0	5	2	3	4	3	17
36	2	2	4	1	1	2	4	1	NO	85	2	2	1	1	2	2	3	4	4	4	5	30	0	0	0	0	0	0	10:00:00	5	5	4	5	4	5	28
30	1	1	5	2	1	2	3	2	NO	58	2	1	3	3	2	2	3	4	4	2	5	31	0	240	1200	0	480	1920	12:00:00	1	4	2	2	5	3	17
30	1	2	5	2	2	3	2	1	NO	78	2	1	3	2	2	2	3	3	4	5	5	32	0	0	0	480	960	1440	07:00:00	2	4	3	5	5	4	23
23	2	1	4	6	9	4	5	2	NO	75	5	1	4	4	3	1	3	4	5	2	5	37	0	0	0	1440	480	1920	12:00:00	4	3	3	4	4	3	21
23	1	1	4	6	9	4	5	2	NO	56	3	1	4	3	3	2	4	4	3	5	5	37	0	0	80	2160	240	2480	05:00:00	0	4	2	2	4	3	15
22	1	1	3	6	9	4	4	2	NO	54	3	1	3	2	3	2	2	3	3	3	5	30	0	0	0	0	2880	2880	07:00:00	2	3	2	2	4	2	15
20	1	1	3	6	6	3	5	1	NO	68	2	1	5	5	4	0	5	5	4	3	5	39	0	0	0	0	0	0	08:00:00	4	4	2	2	4	2	18
65	1	2	4	1	1	4	2	1	NO	52	2	2	3	3	4	3	5	3	5	3	5	38	0	0	0	0	0	0	10:00:00	1	4	1	2	3	3	14
27	1	1	3	2	5	3	3	2	NO	55	2	1	5	5	2	2	5	4	5	3	5	39	0	0	0	0	900	900	07:00:00	1	4	2	2	4	3	16
21	1	1	3	6	9	4	4	1	NO	65	1	1	3	3	2	1	1	2	5	1	5	25	0	0	0	0	0	0	08:00:00	4	5	3	3	4	2	21
25	1	1	3	6	9	3	4	2	NO	66	1	1	2	1	2	2	3	4	5	1	5	27	0	0	0	480	280	760	09:00:00	0	3	2	1	4	3	13
26	1	1	4	5	5	3	4	3	NO	50	3	3	3	3	4	2	2	2	2	2	5	31	0	0	0	3600	0	3600	07:00:00	1	4	2	2	4	2	15
19	1	1	3	6	9	3	2	3	NO	58	1	1	3	3	0	2	3	5	3	5	5	31	0	0	0	960	1200	2160	06:00:00	3	5	2	2	4	1	17
54	2	2	5	1	1	4	2	1	NO	85	2	1	2	2	3	2	4	4	5	5	5	35	0	0	0	1440	480	1920	04:00:00	5	5	4	4	4	4	26
20	1	1	3	6	1	3	3	2	NO	64	3	3	1	1	1	0	4	4	5	5	4	31	0	0	0	1080	0	1080	12:00:00	0	1	1	0	0	1	3
33	2	1	4	2	1	1	2	1	NO	78	1	1	1	1	2	1	4	4	5	3	5	28	0	0	0	0	0	0	05:00:00	4	5	4	4	4	4	25
20	1	1	3	6	9	4	3	2	NO	69	2	1	3	2	1	1	4	4	4	0	5	27	0	0	0	3600	0	3600	05:00:00	4	4	4	3	4	4	23
21	1	1	4	6	6	2	4	3	SI	50	1	0	4	4	1	4	1	3	5	5	5	33	0	0	0	0	0	0	05:00:00	1	2	1	2	4	4	14
23	2	1	3	6	9	4	4	2	NO	77	3	1	1	0	1	3	2	4	2	5	5	27	0	0	0	0	200	200	14:00:00	3	5	2	4	4	2	20
22	2	1	3	6	9	4	4	1	NO	75	1	1	2	1	2	2	3	3	5	4	5	29	0	0	0	3200	960	4160	08:00:00	3	5	1	3	4	3	19
20	1	1	3	6	9	2	4	3	NO	88	2	1	1	1	2	1	3	4	4	5	5	29	0	0	0	2400	0	2400	11:00:00	2	4	4	2	4	2	18
21	1	1	3	6	9	3	4	1	NO	57	1	1	3	2	2	2	3	4	5	1	5	29	0	0	0	1200	0	1200	08:00:00	1	2	1	2	4	2	12
20	1	1	3	6	7	2	5	1	NO	46	3	1	2	5	4	1	3	3	2	5	5	34	0	0	0	1920	2880	4800	08:00:00	2	4	2	1	4	3	16
31	1	2	4	2	1	4	2	1	NO	65	3	1	2	4	2	2	3	4	4	3	4	32	0	0	360	0	4800	5160	14:00:00	2	4	2	2	4	3	17
23	2	1	3	6	1	2	2	1	NO	56	2	1	0	1	1	1	3	4	4	3	5	25	0	0	0	2880	0	2880	08:00:00	4	4	3	2	4	4	21
27	1	1	4	6	7	2	2	2	NO	50	3	1	2	2	4	0	5	4	5	5	5	36	0	0	0	0	0	0	14:00:00	0	2	1	2	3	1	9
21	1	1	3	4	4	3	5	3	NO	54	4	3	1	2	2	2	3	3	5	4	5	34	0	0	0	2400	0	2400	12:00:00	1	4	2	2	1	1	11
19	2	1	3	6	9	2	3	1	NO	62.5	2	1	2	2	2	1	3	4	4	3	4	28	0	0	0	0	0	0	06:00:00	3	4	1	2	4	2	16
20	1	1	3	6	4	4	4	2	NO	60	3	1	2	3	3	0	5	5	4	5	5	36	0	0	300	0	800	1100	12:00:00	2	1	1	1	4	0	9
24	1	1	4	3	1	3	2	1	NO	68	4	1	3	4	3	3	3	4	5	5	4	39	0	0	0	0	1120	1120	08:00:00	0	3	2	1	4	2	12
49	1	3	3	2	1	1	2	3	NO	70	4	0	3	4	1	2	5	3	5	0	5	32	0	2880	0	0	720	3600	03:00:00	1	3	2	2	4	2	14
51	1	2	5	1	1	4	4	1	NO	50	1	1	3	3	3	2	3	4	4	4	5	33	0	0	0	0	480	480	08:00:00	3	5	2	3	4	3	20
48	2	2	5	1	1	2	4	3	NO	71	3	1	2	1	3	2	3	4	2	5	3	29	0	0	0	0	0	0	08:00:00	1	3	2	2	4	1	13
21	1	1	3	6	9	4	4	2	NO	50	1	0	3	3	3	0	5	5	3	1	5	29	0	0	0	0	1080	1080	14:00:00	1	3	3	0	4	2	13
22	1	1	3	6	9	3	3	2	NO	48	2	1	4	3	1	3	4	4	4	1	5	32	0	0	0	2400	0	2400	08:00:00	2	5	2	3	4	3	19
29	2	1	4	2	1	2	4	1	NO	72	3	1	3	4	3	3	4	4	5	3	2	35	0	0	0	2880	0	2880	07:00:00	1	1	2	1	1	1	7
22	1	1	3	6	9	1	2	1	NO	83	4	3	2	2	3	0	5	5	1	4	2	31	0	0	240	0	0	240	15:00:00	2	2	2	0	3	0	9
25	1	1	3	1	5	2	4	1	NO	48	3	1	3	4	4	0	5	5	5	5	5	40	0	0	280	480	800	1560	04:00:00	3	5	4	3	4	3	22
28	1	1	4	6	9	3	4	3	NO	59.5	2	1	2	2	2	1	3	4	4	3	5	29	0	0	0	0	0	0	16:00:00	4	5	1	3	4	1	18
45	1	2	3	1	1	4	4	2	NO	69	1	1	2	3	3	2	5	5	5	5	5	37	0	0	1400	0	960	2360	09:00:00	5	5	4	4	5	4	27
65	1	3	4	1	1	2	1	1	NO	66	3	1	4	3	2	2	5	5	5	4	5	39	0	0	480	0	0	480	08:00:00	4	5	2	4	4	3	22
20	1	1	3	6	1	1	3	3	NO	48	1	0	3	3	2	0	5	5	5	1	5	30	0	0	0	3360	1680	5040	05:00:00	0	4	1	0	0	4	9
26	1	1	4	6	9	2	2	3	NO	60	1	0	2	2	0	3	4	4	5	5	5	31	0	0	0	0	720	720	04:00:00	3	5	3	5	4	4	24
22	1	1	3	6	9	4	3	3	NO	45	2	1	0	3	3	3	5	4	4	5	5	35	0	0	0	0	1440	1440	05:00:00	1	4	0	2	4	1	12
20	1	1	3	6	1	3	4	2	NO	60	2	1	3	3	2	1	4	4	4	5	5	34	0	0	640	0	2520	3160	07:00:00	1	3	2	2	3	3	14
21	2	1	3	6	9	4	2	1	SI	65	3	1	2	2	3	2	2	4	3	5	5	32	0	960	0	0	0	960	10:00:00	0	3	2	2	4	2	13
23	2	1	3	6	9	4	3	2	NO	77	2	1	2	2	2	1	3	4	5	4	5	31	0	0	0	0	0	0	08:00:00	1	2	2	2	1	2	10
58	2	2	5	1	1	4	3	3	NO	75	2	1	4	3	4	3	4	4	4	3	5	37	0	0	1080	0	360	1440	10:00:00	5	4	2	5	4	4	24
28	1	1	4	3	7	2	2	2	NO	63	0	0	5	4	2	2	3	3	0	5	5	29	0	360	0	0	640	1000	16:00:00	2	4	3	2	4	3	18
55	1	2	4	1	1	3	4	2	NO	66	3	1	3	3	2	2	4	4	4	5	5	36	0	0	0	0	900	900	09:00:00	3	5	2	3	4	4	21
32	1	2	4	3	5	2	2	3	NO	59.7	1	1	2	3	1	4	3	4	2	1	4	26	896	0	0	896	160	1952	05:00:00	3	5	2	1	4	3	18
28	2	2	3	6	9	3	3	2	NO	100	3	1	1	2	2	2	1	2	3	1	2	20	0	0	0	2160	120	2280	07:00:00	0	1	1	2	1	2	7
44	2	1	5	7	1	2	3	2	SI	77	2	1	2	3	2	0	5	4	5	3	5	32	0	0	40	0	540	580	12:00:00	3	3	3	3	4	2	18
22	2	1	3	6	9	1	3	2	NO	85	1	2	3	1	2	1	3	4	2	3	1	23	0	0	0	3600	0	3600	04:00:00	4	4	2	3	5	4	22
55	1	2	5	1	1	3	2	1	NO	68	4	1	3	3	4	0	5	5	5	4	5	39	0	0	0	0	0	0	16:00:00	5	5	2	3	3	3	21
22	1	1	3	6	9	2	4	2	NO	60	1	1	1	2	2	0	4	5	5	5	5	31	0	0	0	0	0	0	04:00:00	1	4	4	3	4	2	18
21	1	1	3	6	9	3	4	1	NO	48	1	1	2	2	2	2	3	4	5	3	5	30	0	0	0	2400	720	3120	05:00:00	1	3	2	2	1	3	12
62	2	2	3	1	1	4	3	3	NO	75	1	1	1	2	1	1	3	3	3	5	5	26	0	0	0	0	0	0	06:00:00	3	5	2	2	4	2	18
41	2	1	4	4	1	2	2	3	NO	81	3	1	1	2	1	2	4	4	5	4	5	32	0	0	480	0	600	1080	07:00:00	4	4	2	5	5	4	24
23	2	1	3	6	9	2	4	3	NO	82	3	1	1	1	1	1	0	4	4	4	5	25	0	0	0	840	0	840	15:00:00	2	3	1	3	4	1	14
20	1	1	3	6	9	4	4	2	NO	48	1	1	2	1	2	1	2	2	5	5	5	27	0	0	0	0	0	0	12:00:00	0	3	1	1	4	0	9
27	1	2	3	6	9	1	2	3	NO	98	1	0	1	3	0	2	2	2	5	0	5	21	0	0	0	0	0	0	06:00:00	0	1	1	0	3	0	5
65	1	2	4	1	1	3	2	1	NO	50	1	1	4	3	3	2	5	4	5	5	5	38	0	0	800	0	800	1600	10:00:00	2	5	2	3	1	4	17
21	1	1	3	6	9	4	5	2	NO	60	2	1	2	2	2	1	4	2	5	5	5	31	0	0	0	0	0	0	05:00:00	4	5	4	4	5	5	27
47	2	2	5	1	1	3	5	1	NO	70	2	1	4	3	3	2	4	4	3	5	4	35	0	0	180	1920	0	2100	06:00:00	3	5	2	5	4	4	23
20	2	1	3	6	9	4	4	2	NO	67	1	0	2	2	1	3	3	3	5	4	5	29	0	0	0	0	960	960	05:00:00	2	5	4	4	5	4	24
24	1	1	4	6	9	4	4	2	NO	60	2	1	1	1	0	2	3	4	3	5	5	27	0	0	0	2160	0	2160	10:00:00	1	3	2	2	4	3	15
22	1	1	4	6	7	4	5	2	NO	56	3	1	3	3	3	0	5	5	4	4	5	36	0	240	0	2880	360	3480	10:00:00	1	4	2	0	4	3	14
19	1	1	3	6	7	4	4	1	NO	55	1	1	2	2	1	1	4	4	5	5	5	31	0	3600	0	1440	720	5760	03:00:00	2	4	2	4	4	3	19
21	1	1	3	6	7	3	3	1	NO	52	2	1	2	2	1	1	3	4	4	1	5	26	0	0	0	2400	0	2400	04:00:00	2	4	2	3	4	4	19
58	2	2	5	1	1	2	3	2	NO	96	1	1	2	2	1	1	4	5	4	5	5	31	0	0	240	1600	960	2800	08:00:00	3	5	3	3	4	3	21
21	1	1	3	6	1	4	4	2	NO	54	2	1	5	4	2	2	4	4	4	1	5	34	0	0	0	0	0	0	10:00:00	2	4	3	5	4	3	21
21	1	1	3	6	9	2	2	1	SI	58	2	1	2	3	3	0	4	4	4	5	5	33	0	0	0	0	0	0	08:00:00	2	4	2	3	4	3	18
25	1	1	4	5	1	4	3	2	NO	55	2	0	1	3	3	2	3	4	5	5	5	33	0	0	0	0	360	360	12:00:00	2	4	1	2	4	4	17
28	2	1	4	6	9	3	4	3	NO	80	3	2	3	4	1	1	2	0	2	1	5	24	0	0	0	1440	720	2160	10:00:00	3	4	2	3	4	3	19
24	1	1	3	6	9	2	3	3	NO	76	0	1	0	0	1	0	3	4	5	1	5	20	0	0	0	0	0	0	10:00:00	3	4	2	2	4	3	18
49	1	2	5	1	1	3	2	1	NO	119	2	2	2	2	3	1	3	4	5	3	5	32	0	0	0	0	0	0	11:11:00	0	4	1	2	3	1	11
21	1	1	3	6	1	4	4	2	NO	73	2	0	3	2	0	3	5	3	5	5	5	33	0	0	0	0	0	0	07:00:00	3	3	3	1	3	2	15
20	1	1	3	6	1	4	4	1	NO	57	2	1	3	2	1	2	3	2	4	3	5	28	0	0	0	960	480	1440	10:00:00	3	4	2	2	4	3	18
21	1	1	3	6	9	1	1	3	NO	60	1	1	2	2	2	1	4	4	4	0	5	26	0	0	0	1440	720	2160	10:00:00	5	5	4	5	5	4	28
20	1	1	3	6	9	3	4	2	NO	43	1	1	0	0	0	1	3	4	4	3	5	22	0	0	0	0	0	0	10:00:00	1	5	2	3	4	2	17
24	2	1	3	6	9	4	5	2	NO	65	2	2	1	2	3	3	3	3	5	1	5	30	0	0	0	1440	0	1440	10:00:00	5	5	5	5	5	5	30
22	2	1	3	6	9	4	3	2	NO	92	4	1	5	2	3	2	2	4	0	1	5	29	0	0	0	2880	720	3600	06:00:00	4	5	2	4	5	4	24
27	1	2	3	1	3	2	3	1	NO	55	2	1	3	3	3	2	2	3	1	1	5	26	5760	4320	960	0	0	11040	04:00:00	0	2	2	3	4	3	14
23	2	1	3	6	9	3	4	1	NO	73	2	3	2	2	2	2	3	3	3	2	5	29	0	0	0	0	0	0	07:00:00	2	4	2	3	4	3	18
23	1	1	3	6	9	2	4	2	NO	60	1	1	1	1	0	2	3	3	4	5	5	26	0	0	360	0	0	360	09:00:00	0	1	1	1	1	2	6
33	1	2	4	1	1	3	4	2	NO	57	2	1	2	2	2	2	5	4	5	5	5	35	0	0	0	0	0	0	04:00:00	2	5	2	3	4	4	20
23	1	1	3	7	5	2	4	2	NO	58	2	1	3	3	3	1	3	3	5	3	5	32	0	0	0	0	0	0	10:00:00	2	3	1	1	1	2	10
38	2	2	3	1	1	1	2	2	NO	86	1	1	2	1	1	0	3	4	5	5	2	25	0	0	0	0	0	0	08:00:00	2	5	2	3	4	4	20
23	1	1	4	6	9	4	3	2	NO	51	2	1	1	3	2	3	3	3	4	5	5	32	0	0	0	2400	0	2400	10:00:00	0	0	2	0	3	3	8
45	2	2	3	1	1	2	4	3	NO	93	0	1	4	4	2	1	4	4	1	5	4	30	0	0	0	0	0	0	10:00:00	1	4	2	3	4	3	17
22	1	1	3	6	9	2	4	1	NO	70	1	1	3	4	1	3	5	2	3	2	5	30	0	0	0	0	540	540	07:00:00	2	2	1	2	4	0	11
20	2	1	3	6	9	3	5	3	NO	76	1	1	2	3	1	1	3	4	5	1	5	27	0	0	0	2160	720	2880	10:00:00	3	4	3	2	5	5	22
32	1	1	4	6	5	1	1	1	NO	85	1	1	1	1	0	0	3	3	5	5	5	25	0	0	0	0	0	0	11:01:01	0	0	2	3	4	2	11
28	2	1	4	1	5	2	3	1	NO	82	2	1	2	2	2	2	4	4	4	5	5	33	0	0	0	1440	720	2160	06:00:00	3	4	3	3	4	3	20
27	2	1	3	6	9	3	3	2	NO	76	3	1	3	3	1	1	4	4	3	5	4	32	0	0	480	1600	960	3040	07:00:00	5	5	5	5	5	5	30
26	1	1	3	5	7	4	3	2	NO	39	1	0	4	2	1	0	4	5	2	3	0	22	0	0	0	720	0	720	04:12:05	0	1	0	0	3	0	4
23	1	1	4	2	6	4	3	2	NO	52	3	0	4	4	4	3	2	4	5	5	4	38	0	0	0	2880	0	2880	05:00:00	1	4	2	3	4	4	18
26	1	1	4	6	1	3	4	3	NO	58	2	1	3	3	2	3	3	3	3	5	5	33	0	0	0	0	960	960	10:00:00	4	5	2	3	4	3	21
23	2	1	3	4	6	1	2	3	NO	54	0	1	0	3	1	1	3	3	5	5	4	26	0	0	0	0	0	0	16:00:00	0	2	0	1	4	0	7
23	2	1	3	6	9	3	3	1	NO	68	2	2	3	3	0	2	1	2	5	5	5	30	0	0	0	2880	0	2880	06:00:00	5	5	5	5	5	5	30
19	1	1	3	6	9	4	4	2	NO	84	3	1	4	3	2	2	4	3	3	5	5	35	0	0	0	0	1920	1920	06:00:00	4	4	4	5	5	3	25
57	1	3	4	1	1	3	2	1	NO	63	3	1	5	4	2	2	3	4	4	5	5	38	0	0	240	0	1680	1920	10:00:00	2	4	1	3	4	2	16
29	2	1	3	7	5	2	3	2	NO	68	1	1	1	3	3	2	4	3	5	5	5	33	0	0	0	0	0	0	12:00:00	1	2	2	1	4	1	11
27	1	1	3	6	9	2	1	1	NO	72	1	2	1	5	1	3	3	3	2	5	4	30	0	0	0	0	480	480	15:00:00	1	2	1	3	2	2	11
19	2	1	3	6	1	2	5	1	NO	65	3	2	2	2	1	1	3	4	5	1	5	29	0	0	0	0	480	480	13:00:00	1	1	2	3	4	3	14
23	1	1	3	6	9	4	2	2	NO	53	1	3	0	0	0	0	0	2	5	1	4	16	0	0	0	1200	3360	4560	05:00:00	0	1	2	2	4	0	9
52	2	2	5	1	1	4	4	2	NO	69	3	1	4	3	3	2	4	5	5	5	4	39	0	0	0	0	480	480	07:00:00	4	4	2	2	4	4	20
60	1	2	5	1	1	2	3	2	NO	58	1	1	3	2	3	3	5	5	5	1	5	34	0	0	0	2400	1200	3600	07:00:00	1	2	1	2	4	2	12
47	1	2	4	1	1	4	2	1	NO	70	1	0	3	3	2	3	4	3	5	1	5	30	0	0	840	640	320	1800	12:00:00	4	5	2	1	4	3	19
34	1	1	5	2	1	2	3	3	NO	62	2	1	4	5	0	1	2	3	5	5	5	33	0	0	0	3360	1680	5040	02:00:00	4	4	3	2	1	5	19
21	1	1	3	4	6	3	5	3	NO	64	2	2	1	3	2	2	3	4	4	5	4	32	0	2160	1200	3200	480	7040	10:00:00	0	2	2	2	0	2	8
27	1	1	4	6	9	3	4	1	NO	62	1	2	2	1	2	2	1	4	4	5	5	29	0	0	0	0	240	240	12:00:00	1	1	1	2	4	3	12
19	2	1	3	6	9	3	3	2	NO	64	2	0	5	4	4	0	3	3	2	1	5	29	0	0	0	320	720	1040	12:00:00	2	5	2	5	5	4	23
25	1	1	4	1	1	2	4	2	NO	61	4	1	3	3	3	3	4	2	5	0	5	33	0	0	0	1800	0	1800	09:00:00	0	3	1	0	4	3	11
34	2	2	5	2	1	2	3	1	NO	70	4	1	3	2	3	2	3	4	3	5	5	35	0	0	0	0	0	0	10:00:00	1	4	2	4	4	3	18
24	1	1	4	6	9	3	4	1	NO	48	2	1	1	1	4	1	3	4	5	5	1	28	0	0	0	0	0	0	08:00:00	2	3	2	3	4	3	17
20	1	1	3	6	9	4	4	3	NO	58	2	1	5	3	2	0	2	1	5	1	5	27	0	0	180	1440	360	1980	08:00:00	0	5	2	4	5	3	19
22	1	1	3	6	9	4	3	2	NO	82	0	1	1	2	2	1	3	4	5	5	5	29	0	0	0	0	60	60	10:00:00	2	4	2	2	4	3	17
66	1	2	4	1	1	3	2	1	NO	56	1	1	3	2	3	3	4	4	4	3	3	31	0	0	1680	1440	0	3120	07:00:00	3	4	2	2	4	4	19
20	1	1	3	6	9	4	4	1	NO	57	3	1	3	3	1	2	3	3	3	4	5	31	0	0	0	2400	240	2640	08:00:00	2	5	2	3	4	3	19
24	1	1	3	6	1	2	2	2	NO	65	1	1	2	2	2	2	4	4	5	5	5	33	0	240	480	1600	480	2800	08:00:00	3	4	2	3	3	3	18
25	1	1	3	6	1	4	3	2	NO	52	3	2	2	4	3	2	4	4	3	5	5	37	0	0	0	640	720	1360	09:00:00	1	4	2	2	4	3	16
37	1	2	4	1	3	4	3	1	NO	68	2	1	3	3	1	3	3	4	5	5	5	35	0	0	240	800	800	1840	03:00:00	3	5	4	5	4	4	25
33	1	2	4	6	1	3	3	3	NO	85	4	1	3	5	2	2	3	4	5	5	5	39	0	0	0	0	160	160	10:00:00	2	4	3	3	4	3	19
21	1	1	3	6	9	1	5	3	NO	62	2	1	1	2	0	0	3	3	5	5	5	27	0	0	0	3360	1680	5040	06:00:00	5	4	4	5	5	4	27
22	1	1	4	6	1	2	4	3	NO	62	2	1	4	4	0	3	4	3	3	5	4	33	0	0	0	480	360	840	06:30:00	1	3	2	2	4	2	14
21	1	1	3	6	9	4	4	3	NO	50	2	1	1	1	1	1	4	4	5	1	5	26	0	0	0	0	0	0	05:00:00	3	4	2	3	4	3	19
43	2	2	4	1	1	4	3	1	NO	62	1	1	3	2	2	3	4	4	4	5	5	34	0	0	0	0	0	0	10:00:00	4	5	2	4	5	4	24
22	2	1	3	6	9	3	3	2	NO	60	1	1	3	3	2	2	3	3	5	1	5	29	0	0	180	2880	0	3060	12:00:00	2	2	1	5	3	2	15
20	1	1	3	2	5	4	4	3	NO	75	4	1	1	3	1	0	5	2	5	1	5	28	0	2160	2160	0	1800	6120	12:00:00	1	3	3	2	4	3	16
20	1	1	3	2	1	3	4	2	NO	61	3	2	1	3	2	2	3	4	5	5	5	35	0	0	0	0	1440	1440	11:30:00	2	4	2	4	4	2	18
53	2	2	3	1	1	2	2	3	NO	87	1	1	3	3	2	2	4	4	5	3	5	33	0	120	0	2400	0	2520	04:00:00	1	3	1	4	4	2	15
21	1	1	3	6	9	2	3	1	NO	69	3	1	1	3	1	0	5	4	2	5	5	30	0	0	0	0	0	0	22:00:00	0	1	1	0	4	0	6
23	1	1	3	6	9	3	4	3	NO	77	1	1	2	2	2	2	3	4	5	5	5	32	0	0	960	0	320	1280	08:00:00	1	3	2	2	1	1	10
24	1	1	3	6	9	1	2	3	NO	52	3	1	0	3	2	0	5	5	4	3	5	31	0	0	0	0	0	0	05:00:00	1	3	2	2	4	3	15
24	1	1	3	6	9	1	2	3	NO	52	3	1	0	3	2	0	5	5	4	3	5	31	0	0	0	0	0	0	05:00:00	1	3	2	2	4	3	15
25	2	1	3	6	9	3	4	1	NO	80	1	1	0	3	0	1	3	4	4	5	5	27	0	0	0	0	1680	1680	08:00:00	1	4	2	2	1	2	12
59	2	3	4	1	1	2	1	3	NO	78	2	1	2	2	3	2	3	4	4	5	5	33	0	0	0	0	960	960	06:00:00	4	5	3	5	4	4	25
22	1	1	3	6	9	4	5	1	NO	59	2	1	3	2	2	1	5	2	4	5	5	32	0	0	0	1200	600	1800	06:00:00	1	3	2	2	4	3	15
30	1	2	4	2	5	2	2	2	NO	58	1	1	1	1	1	1	3	3	4	5	5	26	0	0	0	2160	0	2160	09:00:00	2	4	2	2	1	3	14
22	1	1	3	6	9	3	4	2	NO	50	2	1	0	5	5	0	5	5	5	5	5	38	0	0	0	1440	0	1440	07:00:00	2	4	2	3	5	3	19
31	2	2	4	1	1	3	2	3	NO	69	2	2	4	2	2	1	3	4	0	3	0	23	0	0	0	0	0	0	15:00:00	3	5	4	4	4	3	23
24	1	1	3	6	9	1	2	3	NO	53	0	1	4	3	3	1	5	5	5	5	5	37	0	0	1440	960	480	2880	08:00:00	3	3	2	3	4	3	18
20	2	1	3	6	1	4	3	1	NO	78	3	0	4	3	1	2	4	3	3	3	5	31	0	0	0	2400	1080	3480	08:00:00	3	4	3	2	4	3	19
23	1	1	4	2	1	2	4	1	NO	52	1	1	1	1	0	0	3	4	5	1	5	22	0	0	0	0	0	0	09:00:00	0	3	2	3	4	3	15
27	1	1	3	2	5	1	2	2	NO	56	2	1	1	1	2	2	4	4	4	2	4	27	0	0	0	0	180	180	10:00:00	1	4	2	0	4	1	12
23	1	1	3	6	9	2	4	2	NO	54	4	2	2	1	0	2	1	2	5	5	5	29	0	0	0	0	0	0	07:00:00	3	3	2	1	4	2	15
25	1	1	4	6	9	2	3	3	NO	47	2	1	1	1	2	0	4	4	5	2	5	27	0	0	40	0	720	760	06:00:00	3	4	2	3	4	3	19
25	1	1	4	6	9	1	2	3	NO	58.5	3	1	1	1	0	1	3	4	5	5	4	28	0	0	120	0	0	120	12:00:00	1	4	2	3	3	2	15
23	1	1	4	6	9	3	4	1	NO	49	3	1	2	1	2	3	5	5	4	1	3	30	0	0	0	3200	0	3200	06:00:00	2	2	2	2	4	2	14
20	1	1	3	6	9	4	3	2	NO	70	1	1	2	2	1	1	3	4	4	5	4	28	0	0	0	0	0	0	07:00:00	3	5	2	3	4	4	21
24	1	1	4	6	9	2	4	2	NO	67	3	1	3	2	1	3	3	4	3	5	5	33	0	0	0	0	600	600	13:00:00	4	5	2	3	4	2	20
22	1	1	3	6	9	4	4	2	NO	57	1	1	3	3	2	2	3	3	5	1	5	29	0	0	0	0	0	0	06:00:00	3	4	3	3	4	3	20
58	1	1	4	1	1	2	1	2	NO	78	1	1	2	2	2	1	4	4	4	5	5	31	0	0	0	0	0	0	10:00:00	3	5	4	5	5	4	26
21	1	1	3	6	9	4	4	2	NO	45	1	1	3	2	2	2	4	4	5	5	5	34	0	0	0	2400	0	2400	08:00:00	1	5	2	2	4	3	17
22	2	1	3	6	9	3	3	3	NO	68	2	1	2	2	2	2	2	4	5	1	5	28	0	0	0	0	480	480	06:00:00	1	2	2	2	4	1	12
19	1	1	3	6	9	2	2	3	NO	46	2	1	2	2	4	3	3	4	5	3	5	34	0	0	0	0	0	0	09:00:00	0	3	2	2	5	0	12
29	1	2	4	1	5	2	2	1	NO	76	1	1	3	3	1	2	3	4	4	3	5	30	0	0	0	960	480	1440	05:00:00	1	2	2	2	4	2	13
47	1	2	4	1	1	2	5	1	NO	45	2	0	2	3	2	1	4	4	4	5	5	32	0	0	1120	480	420	2020	07:00:00	4	5	3	4	4	3	23
24	1	1	4	6	9	2	4	1	NO	55	3	2	3	4	3	3	3	3	2	3	5	34	0	0	0	1920	960	2880	05:00:00	1	5	2	2	1	1	12
24	1	1	3	6	1	4	3	2	NO	70	3	2	5	5	2	3	3	4	4	4	5	40	0	0	0	0	1920	1920	08:00:00	2	3	2	2	4	3	16
19	1	1	3	6	9	3	4	1	NO	55	0	1	2	3	2	2	3	4	5	1	5	28	0	0	0	2160	0	2160	05:30:00	3	4	2	3	4	4	20
58	1	2	3	1	1	4	2	1	NO	62	0	1	2	4	1	2	3	4	4	5	4	30	0	0	0	0	0	0	12:00:00	3	5	2	3	4	2	19
25	1	1	3	1	5	2	2	2	NO	48	2	1	1	1	0	0	4	4	4	1	5	23	0	0	0	0	1800	1800	08:00:00	3	3	1	2	4	2	15
22	1	1	3	6	9	2	2	3	NO	58	2	1	2	3	2	2	3	4	5	5	4	33	0	0	240	0	0	240	09:00:00	4	4	3	4	4	3	22
22	1	1	3	6	9	2	4	3	NO	55	1	0	3	3	3	1	5	4	4	5	5	34	0	0	0	0	0	0	08:00:00	1	3	1	2	3	3	13
22	1	2	4	6	9	4	2	3	NO	57	2	1	5	4	1	2	3	4	3	1	5	31	0	0	0	0	0	0	10:30:00	3	4	2	2	4	3	18
20	1	1	3	6	9	3	3	3	NO	58	1	1	5	4	2	1	3	3	4	3	5	32	0	0	1680	4320	2160	8160	03:00:00	3	5	3	2	4	3	20
68	2	2	4	1	2	3	2	2	NO	138	4	1	4	4	2	3	3	3	4	5	5	38	0	0	0	0	0	0	15:00:00	5	5	3	3	4	4	24
20	1	1	3	6	5	2	4	1	NO	50	2	1	2	2	2	1	4	4	3	1	5	27	0	0	0	0	0	0	12:00:00	1	5	2	5	4	4	21
23	1	1	3	6	9	3	4	2	NO	66	1	0	5	5	4	1	5	5	3	5	5	39	0	0	300	0	0	300	10:00:00	5	5	2	5	4	3	24
26	1	1	4	6	1	4	5	1	NO	50	2	1	3	2	2	1	2	4	5	5	5	32	0	0	0	1440	0	1440	10:00:00	2	4	2	3	4	2	17
21	2	1	3	6	9	2	3	1	NO	58	3	2	1	2	3	1	3	0	5	5	4	29	0	0	0	0	720	720	12:00:00	1	5	2	3	4	3	18
26	2	1	4	6	1	3	4	1	NO	56	2	1	3	3	2	2	3	3	3	4	5	31	0	0	120	0	240	360	10:00:00	4	4	4	4	4	4	24
23	1	1	3	4	4	3	4	2	NO	53	3	1	2	2	2	2	3	4	5	5	5	34	0	0	0	0	0	0	12:00:00	1	4	2	2	4	1	14
19	2	1	3	6	9	4	3	3	NO	86	3	2	2	3	2	2	5	3	5	1	5	33	0	0	0	3600	1800	5400	06:00:00	4	1	2	2	4	3	16
19	1	1	3	6	9	3	3	1	NO	59	2	2	2	2	2	3	3	3	4	3	5	31	0	0	80	0	0	80	12:00:00	1	0	1	1	3	1	7
29	1	1	4	6	9	2	3	3	NO	48	2	1	3	2	2	2	2	3	5	4	5	31	0	0	0	0	240	240	08:00:00	1	3	2	3	4	3	16
20	2	1	3	6	9	3	3	2	NO	93	2	1	2	2	2	3	3	4	5	3	5	32	0	0	0	960	0	960	06:00:00	2	5	2	3	4	2	18
22	1	1	3	6	1	3	5	1	NO	50	5	1	5	4	1	1	3	5	1	5	5	36	0	0	0	480	0	480	05:00:00	4	5	4	5	5	4	27
22	2	1	3	6	9	2	3	2	NO	70	3	3	3	3	2	2	2	3	2	5	5	33	0	0	1920	0	1920	3840	06:00:00	3	5	4	4	4	4	24
24	2	1	3	6	9	4	4	2	NO	56	2	2	2	2	3	4	1	1	3	3	4	27	0	0	0	0	0	0	07:00:00	3	5	2	2	4	4	20
26	1	1	4	6	9	4	4	2	NO	61	1	1	2	4	1	2	4	4	5	3	5	32	0	0	120	0	0	120	12:00:00	3	5	2	3	4	3	20
27	2	1	4	3	4	4	3	2	NO	70	3	1	3	3	1	2	3	4	5	5	5	35	0	0	0	0	2880	2880	05:00:00	4	4	2	4	4	4	22
21	1	1	3	6	1	3	4	1	NO	53	2	2	2	2	2	2	4	5	5	5	5	36	0	0	0	1440	720	2160	06:00:00	3	5	4	5	5	4	26
23	1	1	3	6	7	2	2	3	NO	49	2	1	2	1	1	1	3	4	5	4	5	29	0	0	0	2160	0	2160	14:00:00	2	4	3	4	4	3	20
25	2	1	3	6	9	1	4	1	NO	69	3	0	5	4	3	1	2	2	4	5	5	34	0	0	0	960	0	960	11:00:00	1	4	1	1	1	1	9
24	1	1	4	6	9	4	3	1	NO	58	1	1	2	1	1	2	3	3	5	5	5	29	0	0	0	0	720	720	10:00:00	2	5	2	3	4	4	20
27	1	1	4	4	1	3	5	2	NO	81	0	1	2	2	1	2	2	1	5	5	5	26	0	0	160	0	480	640	13:00:00	4	5	3	3	5	4	24
47	1	2	4	1	2	2	2	1	NO	56	2	1	3	2	2	3	2	4	5	5	5	34	0	0	720	0	600	1320	05:00:00	2	4	2	3	4	4	19
20	1	1	3	6	9	3	3	3	NO	70	1	1	1	3	3	1	3	4	4	4	5	30	0	0	0	4320	0	4320	11:00:00	3	5	4	4	4	4	24
23	1	1	3	6	9	1	4	2	NO	64	2	1	3	3	2	1	3	4	4	1	5	29	0	0	80	1920	240	2240	06:00:00	3	5	4	3	4	4	23
20	1	1	3	6	1	2	4	1	NO	65	3	0	1	3	3	1	3	3	4	1	3	25	0	0	0	1200	0	1200	10:00:00	1	2	1	1	3	3	11
21	1	1	3	6	9	3	5	1	NO	64	2	1	2	1	0	0	3	4	5	5	5	28	0	0	80	2400	0	2480	07:00:00	2	4	4	5	4	3	22
22	1	1	3	6	9	3	4	2	NO	64	1	1	2	2	1	1	3	4	4	5	5	29	0	0	40	240	0	280	10:00:00	1	3	2	5	4	3	18
34	1	1	4	1	1	2	2	1	NO	53	1	1	3	2	3	3	3	4	4	4	4	32	0	0	600	0	240	840	08:00:00	3	5	2	2	5	4	21
23	1	1	4	6	9	3	5	3	NO	70	2	1	2	3	2	1	5	4	4	5	5	34	0	0	840	4200	0	5040	10:00:00	1	4	1	2	4	2	14
21	1	1	3	6	9	3	5	2	NO	55	1	1	3	2	2	3	5	3	5	3	5	33	0	0	0	0	600	600	08:00:00	2	4	2	4	1	3	16
31	1	1	4	6	9	2	3	3	NO	62	1	0	3	2	1	1	5	4	4	1	5	27	0	0	0	1920	960	2880	06:00:00	2	4	4	3	4	4	21
23	1	1	3	6	1	4	4	2	NO	46.5	4	1	4	3	2	3	5	4	4	1	5	36	0	0	240	960	480	1680	09:00:00	1	3	1	1	1	1	8
23	1	1	3	6	9	4	4	2	NO	44	3	1	5	5	2	4	4	3	4	5	5	41	0	0	0	0	0	0	10:00:00	2	4	2	3	4	3	18
25	2	1	4	6	9	3	4	3	NO	80	3	1	4	3	2	3	3	3	4	5	5	36	0	0	1680	1440	720	3840	13:00:00	3	4	2	3	4	3	19
20	1	1	3	4	1	3	4	2	NO	45	2	1	2	2	2	1	3	3	5	5	5	31	960	0	0	0	480	1440	07:00:00	2	4	4	4	4	3	21
21	1	1	3	6	9	2	4	2	NO	56	1	1	2	2	3	2	2	4	5	4	1	27	0	0	0	2400	1200	3600	10:00:00	4	5	4	4	4	4	25
22	1	1	3	6	9	3	1	1	NO	69	2	1	1	1	1	0	3	4	4	5	5	27	0	0	0	0	400	400	08:00:00	1	5	4	4	4	3	21
22	1	1	3	6	9	4	4	2	NO	66	1	1	2	3	3	3	4	3	5	1	5	31	0	0	600	0	0	600	08:00:00	3	5	2	2	3	2	17
23	2	1	3	6	6	4	5	1	NO	73	3	2	2	2	1	0	5	0	5	5	5	30	0	0	0	0	0	0	22:00:00	4	4	2	3	4	2	19
69	2	3	4	1	1	4	1	3	SI	107	1	0	2	2	4	0	3	4	5	5	5	31	0	0	0	0	0	0	10:00:00	1	4	2	4	4	3	18
22	1	1	3	6	9	2	5	2	NO	71	1	1	0	0	0	0	3	3	5	3	4	20	0	0	0	0	480	480	08:00:00	1	2	1	1	3	0	8
21	1	1	3	6	9	4	4	2	NO	51	3	2	2	3	2	2	5	4	2	3	5	33	0	0	0	960	360	1320	05:00:00	1	5	2	1	4	3	16
26	1	1	3	1	9	1	3	3	NO	78	0	0	0	3	0	0	5	5	5	3	5	26	0	0	0	0	0	0	10:00:00	2	4	1	1	4	3	15
32	1	1	3	6	9	4	3	3	NO	50	1	1	2	2	1	3	3	1	4	1	5	24	0	0	0	0	1680	1680	15:00:00	3	5	2	5	5	5	25
22	1	1	3	6	9	3	5	2	NO	45	2	2	1	2	1	0	2	3	4	5	5	27	0	0	0	0	0	0	08:00:00	0	3	2	2	4	3	14
61	1	3	3	1	1	2	2	3	NO	75	1	1	4	4	2	2	3	4	5	5	5	36	0	0	840	0	2880	3720	08:00:00	5	5	4	5	3	4	26
23	1	1	4	6	6	4	3	1	NO	58	3	1	3	5	4	0	5	5	4	1	5	36	0	3600	800	1440	480	6320	10:00:00	3	3	2	5	4	0	17
23	1	1	3	6	1	4	4	1	NO	55.2	1	2	1	2	2	2	5	4	3	5	5	32	0	0	0	1440	180	1620	10:00:00	2	4	2	3	5	3	19
22	1	1	3	6	9	3	4	3	NO	55	2	1	1	3	2	3	5	5	4	3	5	34	0	0	0	0	960	960	07:00:00	2	4	3	3	4	3	19
21	1	1	3	6	9	2	4	3	NO	55	2	1	2	1	3	1	4	4	4	3	5	30	0	0	0	2400	640	3040	13:00:00	0	4	2	2	5	3	16
29	1	2	4	6	9	1	2	3	NO	57	3	1	2	2	3	0	3	4	5	5	5	33	0	0	120	480	480	1080	18:00:00	2	3	2	3	5	3	18
21	1	1	3	6	9	2	5	3	NO	51	4	1	4	2	2	0	5	3	2	5	5	33	0	0	0	0	600	600	10:00:00	2	4	2	3	4	1	16
20	2	1	3	2	5	4	5	2	NO	65	0	1	2	1	0	1	3	3	5	1	5	22	0	0	0	0	0	0	06:00:00	2	5	2	1	4	3	17
23	1	1	4	6	9	2	2	1	NO	63	1	0	2	3	2	2	4	4	5	5	5	33	0	0	0	960	0	960	10:00:00	1	3	2	1	1	3	11
20	1	1	3	6	7	3	5	2	NO	47	3	3	3	3	4	0	3	2	3	3	5	32	0	0	0	960	0	960	10:00:00	1	4	2	2	4	2	15
23	1	1	4	6	9	2	4	3	NO	56	2	0	5	4	4	0	5	5	5	4	5	39	0	0	40	0	1120	1160	09:00:00	2	3	2	3	4	3	17
25	2	1	3	6	9	2	3	2	NO	90	3	1	4	4	3	2	3	4	4	1	5	34	0	0	480	1440	240	2160	08:00:00	4	5	3	3	4	4	23
24	1	1	4	6	9	2	4	2	NO	61	1	1	2	1	2	2	4	4	5	3	5	30	0	0	0	960	480	1440	10:00:00	3	5	3	3	5	4	23
20	2	1	3	6	9	2	3	3	NO	60	3	1	1	2	1	0	5	3	2	5	5	28	0	0	0	0	0	0	13:00:00	1	2	1	3	4	1	12
22	1	1	3	6	9	2	3	1	NO	60	2	1	2	2	2	2	2	3	4	5	5	30	0	0	0	0	0	0	08:00:00	1	3	2	2	4	2	14
22	1	1	3	3	4	4	4	3	NO	83	1	1	3	2	2	2	4	4	3	1	5	28	0	0	40	0	480	520	08:00:00	4	1	2	2	4	2	15
25	1	1	3	6	9	3	3	1	NO	57	1	1	3	3	2	2	3	2	0	3	5	25	0	0	0	1000	840	1840	12:00:00	1	3	2	2	4	4	16
20	1	1	3	6	9	4	4	1	NO	70	3	1	3	2	2	3	3	4	3	3	5	32	0	0	360	0	320	680	10:00:00	1	4	4	4	4	4	21
25	2	1	4	1	5	2	3	1	NO	78	3	1	3	2	2	0	4	4	4	5	5	33	0	2160	0	0	0	2160	06:00:00	4	4	3	3	5	4	23
25	1	1	4	6	9	3	3	2	NO	62	1	1	3	3	2	2	3	4	4	5	5	33	0	0	0	1080	240	1320	10:00:00	1	3	2	4	4	4	18
21	1	1	3	6	9	4	4	2	NO	41	2	1	3	3	2	2	3	3	4	3	5	31	0	0	0	0	720	720	10:00:00	3	4	2	3	4	4	20
20	1	1	3	6	9	3	3	1	NO	50	1	2	1	1	2	2	2	2	4	1	5	23	0	0	0	0	0	0	00:03:00	1	3	2	5	5	2	18
23	1	1	3	6	9	2	2	1	NO	65	2	0	3	3	2	2	4	1	4	5	5	31	0	0	0	0	0	0	10:00:00	1	5	2	2	5	3	18
24	1	1	4	6	9	3	3	1	NO	75	1	1	1	3	3	2	3	2	5	4	5	30	0	0	0	2400	720	3120	08:00:00	4	4	2	3	4	3	20
20	2	1	3	6	1	4	4	2	NO	71.5	2	1	4	3	2	2	3	4	1	4	5	31	0	0	0	2400	0	2400	10:00:00	2	4	3	3	5	5	22
22	1	1	3	6	9	4	5	2	NO	62	2	1	2	2	1	2	4	4	5	2	5	30	0	0	0	2880	0	2880	08:00:00	4	5	4	2	4	4	23
19	1	1	3	6	9	4	4	2	NO	53	1	1	2	3	1	2	3	4	4	0	5	26	0	0	0	0	240	240	08:00:00	0	2	1	1	1	2	7
36	1	2	4	2	1	4	3	2	NO	67	2	2	1	2	3	2	5	4	4	5	5	35	0	0	0	2880	960	3840	03:00:00	4	5	4	5	5	4	27
23	1	1	3	6	9	2	4	3	NO	80	2	1	3	3	1	3	4	4	5	1	5	32	0	0	0	120	360	480	03:00:00	4	5	4	5	5	4	27
22	1	1	3	6	9	2	4	1	NO	16	1	0	1	3	3	2	4	4	5	0	5	28	0	0	0	0	960	960	13:00:00	1	3	2	2	4	1	13
22	2	1	3	4	6	2	5	3	NO	65.5	2	0	0	1	1	2	5	5	5	5	4	30	0	0	0	1440	480	1920	08:00:00	2	4	1	2	4	2	15
23	1	1	4	6	9	2	4	1	NO	63	2	1	3	5	3	2	4	2	2	1	5	30	0	0	0	960	960	1920	10:00:00	0	3	2	2	1	0	8
64	1	1	5	1	1	2	1	1	NO	58	0	1	3	2	2	0	5	4	5	5	5	32	0	0	0	0	2400	2400	08:00:00	3	4	2	4	4	4	21
22	1	1	4	6	1	2	4	3	NO	52	2	1	3	1	2	1	3	3	5	5	5	31	0	0	0	480	240	720	13:00:00	3	4	2	5	5	4	23
24	2	1	3	2	6	2	5	1	NO	78	4	1	3	2	2	2	3	2	4	1	5	29	0	0	0	1920	240	2160	08:00:00	4	4	3	3	5	1	20
21	1	1	3	6	9	3	3	2	NO	54	3	2	2	2	3	2	3	3	4	3	5	32	0	0	0	960	180	1140	12:00:00	4	5	4	5	5	4	27
23	1	1	3	7	1	3	4	2	NO	75	1	1	3	2	2	2	4	3	4	4	5	31	0	0	0	480	160	640	00:05:00	1	1	2	2	1	2	9
23	1	2	4	6	9	2	2	1	NO	51	4	1	4	4	3	3	5	5	3	1	5	38	0	0	360	4800	480	5640	06:00:00	1	3	2	2	4	4	16
24	1	1	3	6	9	4	3	3	NO	75	3	0	3	4	3	0	5	5	5	5	5	38	0	0	0	0	0	0	10:00:00	1	3	1	2	3	2	12
21	1	1	3	6	9	2	3	2	NO	62	2	1	4	4	0	3	5	4	1	5	5	34	0	0	0	1200	1440	2640	09:00:00	1	3	2	2	3	3	14
42	1	2	5	1	1	3	3	1	NO	69	1	1	3	2	2	3	4	4	5	4	5	34	0	0	0	0	600	600	08:00:00	2	4	3	2	4	3	18
26	2	1	3	6	1	3	3	1	NO	80	4	3	2	2	4	2	5	2	1	5	5	35	0	0	0	0	0	0	08:00:00	1	4	2	2	4	3	16
24	2	1	4	6	9	1	3	3	NO	76	3	2	2	2	2	1	2	2	5	5	3	29	0	0	0	0	240	240	06:00:00	3	4	4	4	4	4	23
22	1	1	4	6	9	4	5	2	NO	60	3	1	3	3	2	2	3	2	2	5	5	31	0	0	0	640	640	1280	11:00:00	1	3	1	2	4	4	15
22	1	1	3	6	9	4	5	3	NO	55	3	2	2	3	3	3	4	4	4	5	5	38	0	0	0	0	0	0	10:00:00	2	3	2	2	4	1	14
23	1	1	3	6	9	3	3	2	NO	53	1	1	3	2	3	2	5	5	4	5	5	36	0	0	0	320	320	640	15:00:00	3	4	3	3	5	3	21
20	2	1	3	6	9	2	2	2	NO	69	2	1	1	1	0	0	3	2	5	4	5	24	0	0	0	0	0	0	10:00:00	1	2	2	1	4	2	12
19	1	1	3	6	9	3	3	3	NO	73	2	0	3	2	2	3	3	4	4	1	5	29	0	0	0	1920	720	2640	08:00:00	4	4	2	3	4	3	20
24	1	1	4	6	1	3	3	2	NO	53	0	1	4	2	0	2	3	4	5	4	5	30	0	0	0	960	0	960	06:00:00	3	5	4	4	5	4	25
24	1	1	3	6	9	4	5	1	NO	55	2	1	3	4	3	1	3	3	5	5	5	35	0	0	0	3600	0	3600	12:00:00	4	5	5	3	4	5	26
46	2	2	3	1	1	4	2	2	NO	105	1	1	2	1	2	1	3	4	5	3	5	28	0	0	0	0	0	0	09:00:00	1	3	2	2	1	1	10
22	2	1	3	6	1	4	4	2	NO	105	2	1	3	3	3	2	3	4	4	3	5	33	0	0	0	3600	1800	5400	08:00:00	5	5	4	4	4	4	26
27	2	1	4	6	9	4	5	1	NO	72	3	1	3	2	2	2	4	4	3	3	5	32	0	0	0	0	0	0	08:00:00	2	3	2	3	4	3	17
23	1	1	3	6	1	4	5	2	NO	76	1	1	1	1	1	1	3	4	5	5	5	28	0	0	0	0	0	0	16:00:00	0	0	1	2	1	1	5
26	1	1	4	6	1	2	4	3	NO	63.5	4	1	1	3	2	2	4	4	3	5	5	34	0	0	0	240	240	480	04:00:00	1	4	1	1	4	2	13
21	1	1	3	6	7	2	2	2	NO	50	2	3	3	3	3	1	3	4	2	5	5	34	0	0	0	0	0	0	04:00:00	3	5	3	3	5	4	23
22	1	1	3	6	9	1	5	1	NO	55	1	1	1	3	1	2	2	1	5	3	5	25	0	0	0	1440	0	1440	14:00:00	3	4	2	3	4	2	18
22	1	1	3	4	4	4	4	1	NO	52	2	1	3	3	3	1	3	4	2	5	5	32	0	0	240	2880	0	3120	10:00:00	2	5	2	4	4	3	20
23	1	1	3	6	9	3	4	2	NO	58	4	3	4	4	4	1	5	4	5	5	5	44	0	0	0	0	960	960	05:00:00	2	4	3	2	4	3	18
19	1	1	3	6	1	3	5	1	NO	54	4	1	2	1	1	0	5	4	1	1	5	25	0	0	0	0	900	900	10:00:00	2	4	2	4	4	4	20
22	2	1	3	6	1	4	4	2	NO	75	1	1	5	5	0	3	3	2	0	1	5	26	0	0	0	960	0	960	15:00:00	2	4	2	3	4	3	18
25	1	1	3	6	9	4	3	3	NO	56	3	1	4	3	3	1	3	1	1	5	5	30	0	0	0	5600	0	5600	12:00:00	0	2	1	1	4	3	11
25	1	1	4	2	5	2	2	2	NO	78	4	2	1	3	2	2	2	4	3	5	5	33	0	0	0	0	0	0	07:00:00	1	3	1	0	1	2	8
22	1	1	3	6	9	4	3	2	NO	58	2	1	2	2	1	1	3	3	4	3	5	27	0	0	0	1920	960	2880	11:00:00	1	4	1	2	4	3	15
20	1	1	3	6	9	3	5	2	NO	56	3	0	2	2	0	2	3	3	4	5	5	29	0	0	0	640	0	640	11:00:00	2	3	2	2	5	2	16
24	1	1	3	6	7	2	3	3	NO	62.5	1	1	2	2	2	2	4	4	5	5	5	33	0	0	0	0	480	480	07:00:00	3	5	4	5	4	4	25
20	1	1	3	6	9	2	4	1	NO	75	2	1	1	1	0	3	5	4	5	3	5	30	0	0	0	0	0	0	10:00:00	1	3	1	2	4	1	12
22	1	1	4	6	9	4	5	2	NO	55	1	1	3	3	2	2	3	4	3	5	5	32	0	0	0	1920	960	2880	10:00:00	1	5	1	3	4	3	17
24	1	1	4	5	1	2	4	2	NO	58	1	1	3	3	2	2	3	4	4	1	5	29	0	0	0	0	0	0	08:00:00	4	5	4	0	5	4	22
23	1	1	3	6	9	3	3	1	NO	64	1	1	1	2	2	1	4	4	3	1	5	25	0	0	0	0	0	0	10:00:00	5	5	2	5	4	4	25
24	1	1	3	6	9	2	2	3	NO	63	1	1	1	1	2	3	3	3	5	2	5	27	0	0	80	0	0	80	08:00:00	3	3	2	2	4	3	17
27	2	1	4	6	9	4	4	3	NO	105	5	1	0	1	2	1	4	5	3	4	5	31	0	0	0	0	0	0	02:00:00	0	4	2	1	1	0	8
20	1	1	3	4	4	2	4	1	NO	55	1	1	4	4	2	0	4	4	4	3	5	32	0	0	480	960	480	1920	05:00:00	1	3	2	2	1	0	9
59	1	2	3	1	1	3	2	3	NO	68	3	1	4	4	1	2	3	4	3	5	2	32	0	0	1200	0	0	1200	08:00:00	1	5	4	5	5	4	24
52	1	2	4	1	2	2	1	1	NO	73	2	0	5	3	2	3	5	3	4	5	5	37	960	120	0	0	240	1320	08:00:00	2	5	2	3	4	3	19
22	2	1	3	6	1	4	4	2	NO	80	2	1	3	3	1	3	4	3	4	4	4	32	0	0	0	1440	0	1440	07:00:00	2	4	2	3	4	3	18
22	2	1	4	6	1	2	4	3	NO	75	4	2	2	3	2	0	3	1	2	3	5	27	0	0	60	0	0	60	08:00:00	0	1	1	1	4	1	8
26	1	2	3	5	4	2	2	1	NO	72	1	0	1	2	1	1	5	5	5	5	5	31	0	0	0	2880	0	2880	10:00:00	1	3	2	0	1	1	8
22	1	1	3	1	1	4	3	2	NO	50	3	1	4	2	3	2	1	2	5	4	5	32	0	1440	720	1920	1920	6000	08:00:00	1	3	2	4	4	2	16
49	1	2	5	2	1	2	2	1	NO	58	3	1	3	3	2	2	3	4	5	4	5	35	0	0	0	2880	720	3600	10:00:00	1	4	2	2	4	4	17
19	1	1	3	4	4	4	4	2	NO	61.5	1	1	1	1	0	1	4	5	5	1	5	25	0	0	0	0	0	0	05:00:00	3	3	1	4	4	1	16
23	1	1	3	6	9	3	4	2	NO	69	1	1	2	3	1	2	2	4	4	5	5	30	0	0	0	0	0	0	10:00:00	1	2	2	2	4	1	12
22	2	1	3	4	6	3	3	1	NO	78	2	1	1	1	2	2	3	4	4	3	4	27	0	0	320	0	0	320	08:00:00	1	1	2	1	1	4	10
22	1	1	3	6	9	4	3	1	NO	59	3	1	3	3	2	3	3	4	5	5	4	36	0	0	0	2400	1200	3600	08:00:00	1	5	2	2	4	3	17
24	1	1	3	6	9	4	4	2	NO	52.7	1	1	2	2	1	2	3	3	5	5	5	30	0	0	240	240	120	600	06:00:00	3	5	2	3	4	4	21
24	1	1	3	6	6	3	3	2	NO	62	1	1	1	1	0	2	3	4	5	3	4	25	0	0	0	0	1920	1920	05:00:00	1	2	1	1	1	1	7
24	1	1	4	6	9	2	4	3	NO	77	1	1	2	3	3	2	3	4	3	3	5	30	0	0	0	0	240	240	18:00:00	1	2	2	3	4	2	14
21	1	1	3	6	9	3	5	2	NO	70	1	1	1	1	0	2	3	3	5	5	5	27	0	0	0	0	360	360	08:00:00	2	3	2	2	1	3	13
21	1	1	3	6	1	3	3	1	NO	63.4	1	0	3	3	3	2	3	4	5	4	5	33	0	0	1680	720	0	2400	10:00:00	1	2	1	1	2	0	7
66	1	3	4	1	1	3	1	1	NO	57	2	1	3	2	0	3	4	4	4	5	5	33	0	0	0	0	0	0	08:00:00	3	3	2	3	4	2	17
24	1	1	4	6	9	4	3	1	NO	63	2	1	1	2	2	2	5	4	5	4	5	33	0	0	420	0	1200	1620	05:00:00	4	5	2	5	4	4	24
47	1	2	5	2	1	3	4	2	NO	52	2	1	4	4	3	1	2	4	3	5	5	34	0	0	0	2240	0	2240	06:00:00	5	5	4	5	4	4	27
26	1	1	4	6	9	1	2	1	NO	76	1	2	3	3	2	2	4	4	5	4	5	35	0	0	180	1440	360	1980	04:00:00	2	4	2	3	5	3	19
51	1	2	3	2	1	2	3	1	NO	42	3	1	3	3	1	3	4	4	5	5	5	37	0	0	0	0	0	0	10:00:00	3	5	3	3	4	4	22
23	1	1	3	6	1	4	4	2	NO	53	2	1	1	3	2	2	3	4	5	5	3	31	0	0	0	960	360	1320	10:00:00	1	3	2	2	4	2	14
23	1	2	3	6	9	3	2	1	NO	55	1	1	1	1	2	3	3	4	4	3	2	25	0	0	0	1920	0	1920	08:00:00	4	5	4	3	4	4	24
28	1	1	4	6	9	2	4	2	NO	52	1	1	3	2	2	2	4	4	5	2	3	29	0	0	0	0	480	480	10:00:00	2	4	4	4	4	3	21
25	1	1	3	7	7	3	4	3	NO	87	1	1	2	1	2	2	3	3	5	2	5	27	0	0	0	0	0	0	04:23:18	5	5	3	5	5	4	27
22	1	1	3	6	9	4	3	2	NO	53	1	1	3	3	3	2	5	4	5	2	5	34	0	0	0	3200	0	3200	05:00:00	1	4	1	4	5	1	16
38	1	2	5	2	2	4	4	3	NO	60	2	1	3	2	2	1	4	4	3	5	5	32	0	0	0	960	400	1360	10:00:00	3	5	3	3	4	4	22
23	1	1	4	6	1	2	4	3	NO	49	1	1	4	3	2	1	2	3	2	3	5	27	0	0	0	720	0	720	10:00:00	3	4	3	2	4	3	19
22	1	1	4	3	5	3	4	1	NO	50	2	1	2	2	2	0	3	4	5	5	5	31	0	0	0	0	240	240	07:00:00	3	4	2	3	4	3	19
27	2	1	4	6	9	3	2	2	NO	67	4	1	2	3	2	1	4	4	5	3	5	34	0	0	0	2400	1440	3840	10:00:00	5	5	5	5	5	5	30
20	1	1	3	6	1	2	3	1	NO	40	3	2	4	4	4	2	3	3	2	3	5	35	0	0	120	0	960	1080	06:00:00	2	4	2	1	1	3	13
23	1	1	4	6	1	4	3	2	NO	76	0	1	3	3	2	2	4	4	4	1	5	29	0	0	0	1600	180	1780	14:00:00	2	3	2	2	4	3	16
35	1	2	5	2	1	4	4	1	NO	72	3	1	4	2	1	2	3	3	3	5	5	32	0	0	0	0	0	0	08:00:00	4	5	4	4	4	3	24
23	1	1	3	4	6	1	3	3	NO	62	1	1	5	4	1	2	4	4	4	3	5	34	0	0	120	2880	240	3240	10:00:00	4	5	3	2	4	4	22
20	1	1	3	6	9	3	5	2	NO	70	3	1	2	2	3	2	3	3	5	5	5	34	0	0	0	0	1120	1120	11:00:00	2	4	3	4	4	3	20
20	1	1	3	6	9	3	3	1	NO	70	1	1	2	1	0	2	3	4	5	1	5	25	0	0	0	2880	0	2880	08:00:00	3	4	2	3	4	4	20
21	1	1	3	6	9	3	3	2	NO	55	1	1	2	2	2	3	3	4	3	5	5	31	0	0	1440	2400	1440	5280	07:00:00	3	4	4	3	4	3	21
22	1	1	3	1	3	2	2	1	NO	70.5	2	0	2	3	2	2	4	4	4	4	5	32	0	3600	0	2160	960	6720	06:00:00	1	4	2	2	1	3	13
20	1	1	3	6	9	2	4	1	NO	57	2	1	4	4	2	2	2	3	5	4	5	34	0	0	0	2400	1200	3600	05:00:00	4	5	4	5	4	4	26
20	1	1	3	6	9	4	4	3	NO	47	1	1	1	2	2	1	2	4	4	5	5	28	0	0	0	0	240	240	11:00:00	2	4	2	3	4	3	18
22	2	1	3	6	1	3	3	2	NO	75	3	0	3	1	0	3	3	4	5	3	5	30	0	0	0	0	0	0	12:00:00	1	2	1	3	4	3	14
26	1	1	3	6	7	4	4	2	NO	47	2	1	4	4	2	1	4	4	3	1	5	31	0	0	3360	2400	2520	8280	02:00:00	2	4	2	3	4	5	20
22	2	1	3	6	1	1	4	3	NO	93	2	1	2	2	2	2	3	4	4	5	5	32	0	0	500	0	400	900	06:00:00	3	4	3	3	4	2	19
22	1	1	3	6	1	2	2	3	NO	59	1	1	4	5	1	0	5	4	3	4	5	33	0	0	0	2160	0	2160	10:00:00	2	4	3	4	4	4	21
22	1	1	3	6	1	4	5	1	NO	59	5	1	5	5	2	5	4	4	0	2	5	38	0	0	0	1680	840	2520	06:00:00	5	5	4	4	4	4	26
23	2	1	3	6	6	3	1	1	NO	85	3	2	3	3	2	1	3	3	2	5	5	32	0	0	540	1440	0	1980	12:00:00	1	5	3	4	5	3	21
54	1	2	4	1	1	3	3	2	NO	90	2	2	2	2	3	2	4	4	4	5	5	35	0	0	840	0	0	840	04:00:00	2	5	2	5	4	4	22
21	1	1	3	6	6	2	3	3	NO	64	2	1	1	2	1	2	3	4	4	5	5	30	0	0	0	0	0	0	10:00:00	2	3	2	2	1	0	10
25	1	1	3	6	9	4	3	3	SI	53	2	1	4	3	3	0	5	5	5	5	5	38	0	0	840	2880	0	3720	09:00:00	4	5	4	4	4	4	25
41	1	2	4	1	5	2	2	3	NO	53	1	1	3	2	4	3	5	5	3	5	0	32	0	0	600	1920	720	3240	04:00:00	1	2	1	2	4	3	13
20	1	1	3	6	9	4	4	2	NO	53	2	1	3	3	4	2	5	4	4	5	5	38	0	0	0	1600	0	1600	12:00:00	1	4	2	2	4	3	16
23	2	1	3	3	1	1	5	2	NO	75	1	0	1	4	3	0	5	5	2	2	5	28	0	0	0	2880	0	2880	10:00:00	4	5	4	5	5	4	27
20	1	1	3	6	1	4	4	2	NO	54	4	1	3	3	4	0	5	5	3	4	5	37	0	0	0	720	360	1080	14:00:00	1	4	2	3	4	4	18
32	1	2	5	2	2	4	2	1	NO	54	2	1	2	2	2	1	4	4	5	5	5	33	0	0	0	800	0	800	12:00:00	5	5	4	5	4	4	27
46	1	2	5	1	1	2	1	2	NO	49	1	0	2	5	1	2	4	4	3	5	5	32	6720	0	360	5600	2520	15200	12:00:00	2	3	2	3	4	4	18
29	2	1	4	1	5	3	4	2	NO	82	5	5	0	5	3	4	0	4	1	5	5	37	0	0	0	0	0	0	08:00:00	1	4	2	5	5	1	18
19	1	1	3	6	9	3	4	2	NO	61	3	1	5	4	1	0	2	3	3	3	5	30	0	0	0	0	1200	1200	06:00:00	2	3	2	5	4	3	19
22	1	1	3	6	9	2	3	3	NO	50	3	1	3	3	2	1	4	3	5	5	4	34	0	840	420	0	420	1680	02:00:00	5	5	5	5	5	5	30
21	2	1	3	6	1	2	4	1	NO	65	1	1	2	1	1	1	3	4	3	3	5	25	0	0	0	0	0	0	13:00:00	4	4	4	4	4	4	24
29	2	1	3	3	4	2	2	2	NO	125	2	1	2	3	3	2	5	5	4	3	2	32	0	0	0	0	720	720	08:00:00	2	4	3	2	4	3	18
19	1	1	3	6	1	4	4	2	NO	50	4	1	4	4	1	1	3	4	4	5	5	36	0	0	0	0	1680	1680	14:00:00	2	5	2	3	5	4	21
24	2	1	3	6	9	4	4	1	NO	68	1	1	3	3	2	2	4	4	2	5	5	32	0	0	0	0	0	0	02:00:00	2	4	2	1	4	3	16
24	2	1	3	1	5	4	4	2	NO	72	2	1	2	2	3	2	1	3	5	5	5	31	0	0	0	5040	0	5040	08:00:00	2	4	1	4	4	2	17
56	2	2	5	1	1	4	5	1	NO	80	3	1	4	3	2	1	3	4	4	5	5	35	0	0	0	0	0	0	12:00:00	3	4	4	5	4	4	24
21	1	1	3	4	5	4	4	1	NO	54	5	1	2	5	3	2	2	3	4	3	5	35	2880	0	0	0	720	3600	06:00:00	3	4	3	5	4	4	23
19	1	1	3	6	9	4	4	2	NO	67	1	1	2	2	3	2	2	2	5	1	4	25	0	0	3360	480	480	4320	08:00:00	1	3	1	1	2	2	10
23	1	1	3	6	1	2	4	3	NO	52	2	1	5	4	3	2	1	2	5	5	5	35	0	0	0	0	1200	1200	07:00:00	3	5	3	3	4	3	21
31	1	1	3	6	9	4	3	2	NO	47	1	1	3	3	2	4	3	4	5	3	5	34	0	0	0	1440	720	2160	10:00:00	0	2	1	1	4	3	11
53	1	2	4	1	2	4	3	2	NO	103	3	3	4	3	2	2	3	2	3	4	5	34	0	0	0	0	0	0	16:00:00	1	4	1	2	4	4	16
19	2	1	3	6	9	3	4	1	NO	65	4	4	4	4	2	2	2	2	2	3	5	34	0	0	40	0	0	40	15:00:00	4	4	2	3	3	2	18
20	2	1	4	6	1	2	2	1	NO	90	3	4	4	3	3	3	2	2	3	3	5	35	0	0	0	0	0	0	03:00:00	4	4	2	2	1	4	17
21	1	1	3	6	1	3	3	3	NO	60	2	1	2	1	1	1	5	4	4	3	5	29	0	0	0	3360	0	3360	08:00:00	4	4	2	4	4	3	21
24	1	1	3	6	9	2	3	2	NO	65	2	2	5	5	3	1	3	4	4	5	5	39	0	0	0	0	0	0	12:00:00	0	1	1	2	1	1	6
25	1	1	4	3	4	1	1	3	SI	57	1	1	3	2	1	1	4	4	3	1	5	26	0	0	0	0	0	0	09:00:00	3	2	1	2	3	2	13
26	1	2	4	6	9	1	2	1	NO	52	1	1	4	3	3	3	4	4	5	5	4	37	0	0	120	240	360	720	09:00:00	1	4	2	5	4	3	19
27	2	1	4	1	1	2	4	3	NO	63	3	4	4	3	2	3	2	2	3	2	5	33	0	0	960	2880	600	4440	08:00:00	4	5	3	4	4	4	24
20	2	1	3	6	1	4	3	2	NO	54	1	1	1	1	1	1	4	4	5	2	5	26	0	0	0	0	0	0	22:00:00	2	1	5	2	4	5	19
36	2	2	5	1	1	1	2	3	NO	74	2	0	3	3	3	3	3	5	4	3	5	34	0	0	0	0	0	0	09:00:00	3	4	3	3	4	4	21
20	1	1	3	6	9	4	4	2	NO	52	1	0	3	3	1	2	4	2	5	0	5	26	0	0	0	0	0	0	14:00:00	3	5	2	3	4	3	20
22	1	1	3	2	5	2	3	1	NO	56.5	2	1	1	2	2	3	5	5	5	1	5	32	0	0	0	0	0	0	10:00:00	5	5	3	5	4	2	24
47	1	2	4	1	1	4	4	2	NO	69	2	1	3	3	3	1	4	4	3	5	5	34	0	0	0	1440	0	1440	10:00:00	2	4	3	3	4	3	19
27	1	2	3	5	6	2	2	3	NO	56	2	1	3	2	0	3	3	4	4	5	5	32	0	0	0	0	0	0	15:00:00	0	4	2	2	4	3	15
20	2	1	3	6	9	4	4	3	NO	62	0	1	1	2	0	1	4	3	5	0	3	20	0	0	0	0	0	0	06:00:00	5	5	2	5	3	2	22
20	1	1	3	6	1	4	4	2	NO	48	1	1	5	5	2	3	4	3	1	1	5	31	0	0	0	0	900	900	12:00:00	2	4	1	5	4	3	19
27	1	1	4	6	9	4	4	2	NO	71	2	1	1	2	2	2	3	4	5	5	5	32	0	0	0	0	0	0	09:30:00	1	5	2	3	5	3	19
21	1	1	3	6	9	4	5	1	NO	53	1	1	1	2	1	1	4	4	5	1	5	26	0	0	0	0	0	0	06:00:00	2	4	2	2	4	2	16
22	1	1	3	6	9	3	2	3	NO	55	2	1	2	2	3	1	3	3	5	5	5	32	0	0	0	0	400	400	13:00:00	1	3	2	3	4	2	15
21	1	1	3	6	1	1	2	3	NO	54	2	1	1	2	3	1	5	5	4	3	5	32	0	0	0	840	0	840	09:00:00	1	3	2	2	4	2	14
32	1	1	5	2	2	2	2	3	NO	48	2	1	2	2	3	3	3	4	4	5	5	34	0	0	0	720	120	840	10:00:00	4	4	2	4	4	3	21
22	1	1	3	6	9	4	3	2	NO	52	3	1	3	4	2	1	4	4	1	4	5	32	0	0	0	2800	0	2800	10:00:00	0	3	2	0	0	1	6
33	1	1	5	2	2	2	3	2	NO	67	1	1	3	3	2	1	3	4	3	5	5	31	0	0	0	0	0	0	10:00:00	2	4	2	3	4	4	19
34	1	2	4	6	9	1	2	1	NO	56	1	0	0	1	1	0	4	4	5	3	0	19	0	0	0	0	0	0	12:00:00	4	4	2	2	4	3	19
55	1	1	2	1	1	2	2	1	NO	48	0	1	2	2	1	0	4	4	5	5	5	29	0	0	3360	0	0	3360	09:00:00	5	5	5	5	5	5	30
19	2	1	3	6	1	2	4	1	NO	95	2	1	3	1	2	2	3	4	3	2	5	28	0	0	0	0	120	120	12:00:00	2	4	2	4	1	3	16
20	1	1	3	6	9	2	3	3	NO	62	2	1	0	2	2	0	4	2	5	5	5	28	0	0	0	0	0	0	12:00:00	0	1	1	2	4	1	9
21	2	1	3	6	7	3	3	3	NO	60	2	1	1	1	4	3	4	4	5	4	5	34	0	0	0	1440	0	1440	08:00:00	2	3	1	1	3	1	11
47	1	2	4	1	1	2	2	3	NO	79	0	1	3	3	0	1	2	4	3	3	5	25	0	0	0	0	960	960	10:00:00	1	4	2	3	3	3	16
23	1	1	4	6	9	4	4	1	NO	59	0	1	3	3	2	2	5	5	4	3	5	33	0	0	0	0	480	480	11:00:00	1	4	2	2	3	3	15
22	2	1	3	6	9	3	3	1	NO	60	2	1	3	3	3	2	3	4	3	5	5	34	0	0	2160	3600	2160	7920	11:00:00	2	4	2	2	4	4	18
22	1	1	3	6	9	4	3	1	NO	60	1	1	3	2	2	2	5	4	5	1	5	31	0	0	120	5040	0	5160	12:00:00	3	4	4	5	4	3	23
22	2	1	3	6	9	2	3	2	NO	77	2	1	4	4	0	1	5	5	4	0	5	31	0	0	0	1280	640	1920	19:00:00	5	5	2	5	5	5	27
21	1	1	4	6	9	4	4	2	NO	56	2	1	3	2	2	2	4	4	5	3	5	33	0	0	0	3600	0	3600	06:00:00	3	5	3	3	4	4	22
22	1	1	3	6	1	2	4	1	NO	60	4	1	2	1	2	1	2	4	4	2	5	28	0	0	0	1440	480	1920	07:00:00	2	5	2	2	4	3	18
70	2	2	5	1	1	2	2	3	NO	62	2	1	2	2	3	2	4	4	4	5	4	33	0	0	1680	0	0	1680	06:00:00	3	4	3	3	4	4	21
47	2	2	4	1	1	3	3	3	NO	70	1	1	3	1	2	0	4	4	4	1	5	26	0	0	1600	1440	0	3040	07:00:00	1	5	1	2	4	3	16
25	1	1	4	6	9	3	3	2	NO	47	2	1	1	2	2	1	3	4	3	5	4	28	0	0	0	0	0	0	07:00:00	1	4	1	2	4	3	15
24	1	1	3	6	9	4	4	2	NO	55	2	0	3	3	0	2	3	4	5	3	5	30	0	0	160	0	240	400	10:00:00	3	4	2	2	4	2	17
22	1	1	3	6	9	3	4	3	NO	57	3	1	4	3	3	0	5	5	3	5	3	35	0	0	0	1080	440	1520	10:00:00	1	3	1	2	1	3	11
21	1	1	3	6	1	3	4	2	NO	54	1	1	1	1	2	1	3	4	3	3	5	25	0	0	0	0	0	0	14:00:00	1	4	1	2	4	1	13
62	2	2	5	1	1	3	2	3	NO	75	2	1	3	2	2	2	4	4	4	3	5	32	0	0	0	0	0	0	10:00:00	1	5	2	3	3	3	17
54	1	2	4	1	1	4	3	2	NO	66	3	1	3	2	3	2	3	3	5	1	5	31	0	0	0	0	1120	1120	13:00:00	1	4	2	3	4	2	16
37	2	3	5	2	1	1	2	1	NO	92	2	1	3	4	2	2	4	4	5	3	2	32	0	0	1680	0	240	1920	12:00:00	2	5	3	4	5	4	23
43	1	2	4	1	1	4	4	3	NO	66	3	1	0	1	1	2	3	4	0	5	5	25	0	0	0	0	0	0	15:00:00	4	4	4	3	4	4	23
19	1	1	3	6	1	4	3	2	NO	54	2	1	3	2	2	1	4	4	4	3	5	31	0	0	0	1920	960	2880	08:00:00	3	5	3	5	5	3	24
22	1	1	3	6	1	4	3	3	NO	45	3	1	3	2	2	2	4	4	5	5	5	36	0	0	20	1920	960	2900	06:00:00	0	4	2	2	4	3	15
56	1	2	4	1	1	3	3	3	NO	73	2	1	3	2	2	0	3	4	4	5	4	30	0	3360	160	0	0	3520	08:00:00	2	3	2	3	4	3	17
63	1	2	3	1	1	4	3	2	NO	80	0	4	4	5	2	2	5	1	2	5	5	35	0	0	0	0	0	0	09:20:10	5	5	4	5	5	5	29
26	1	1	4	6	6	2	3	3	NO	46	2	1	2	2	2	0	5	5	5	5	5	34	0	0	840	800	0	1640	04:00:00	2	3	2	2	1	2	12
24	1	1	3	6	1	2	2	3	NO	63	1	2	4	5	3	1	1	3	3	5	5	33	0	0	0	0	0	0	10:00:00	2	4	2	3	4	3	18
21	1	1	3	6	9	3	2	1	NO	56	2	0	1	2	1	1	3	4	4	4	5	27	0	0	360	0	0	360	09:00:00	2	4	2	5	4	3	20
22	1	1	4	6	9	4	3	1	NO	55	2	1	2	2	3	0	5	3	4	5	5	32	0	0	0	0	300	300	10:00:00	3	4	2	3	3	3	18
22	1	1	3	6	9	3	4	3	NO	50	1	1	2	2	3	3	4	2	5	4	5	32	0	0	80	0	1440	1520	05:00:00	1	4	2	2	3	3	15
49	1	3	5	1	1	3	2	2	NO	62	1	1	2	3	2	2	3	4	4	5	5	32	0	0	0	0	0	0	06:00:00	4	5	4	3	4	4	24
46	1	2	4	1	1	3	3	3	NO	58	3	1	1	2	0	2	4	3	4	5	5	30	0	0	0	0	0	0	07:00:00	3	4	2	4	4	4	21
23	2	1	4	6	9	4	3	2	NO	76	1	1	2	2	3	3	5	4	5	3	5	34	0	0	0	0	1440	1440	09:00:00	4	4	3	4	4	4	23
21	2	1	3	6	9	4	4	2	NO	59	2	1	1	1	0	2	3	3	5	4	5	27	0	0	160	0	0	160	07:00:00	3	4	3	5	4	3	22
43	1	2	4	3	4	2	3	1	NO	54	1	1	1	1	1	2	4	4	4	1	5	25	0	0	0	0	0	0	10:00:00	3	4	2	3	4	2	18
19	2	1	3	6	9	4	4	2	NO	77	5	1	3	2	2	2	2	4	2	4	5	32	0	0	0	2400	0	2400	07:00:00	1	2	1	1	4	2	11
45	1	2	4	1	1	3	2	1	NO	62	1	1	0	2	2	2	5	3	5	5	5	31	0	0	0	0	0	0	12:00:00	3	5	2	3	4	4	21
24	1	1	3	6	9	4	3	2	NO	70	2	1	3	2	2	2	3	4	4	5	5	33	0	0	0	0	0	0	08:00:00	3	4	4	3	4	4	22
21	1	1	4	6	9	4	4	2	NO	51	2	1	5	5	3	1	4	4	5	5	5	40	0	0	0	1440	720	2160	12:00:00	3	4	2	4	4	3	20
30	1	2	4	2	1	2	2	1	NO	63	2	1	2	2	2	1	3	4	4	5	5	31	0	0	0	0	480	480	15:00:00	2	4	3	3	4	3	19
21	2	1	3	6	9	4	5	1	NO	87	4	1	2	1	2	1	3	3	3	1	5	26	0	0	0	960	80	1040	09:00:00	1	4	2	2	4	3	16
19	1	1	3	6	9	2	4	3	NO	52	1	1	4	3	1	1	4	4	5	3	5	32	0	0	0	2400	120	2520	12:00:00	0	0	1	0	1	3	5
24	1	1	4	6	9	3	4	1	NO	54.5	2	1	3	2	1	1	5	3	4	4	5	31	0	0	0	1680	0	1680	05:00:00	3	4	2	5	5	2	21
20	1	1	3	6	9	3	3	1	SI	58	5	5	5	5	4	4	1	1	1	5	5	41	0	0	0	0	1080	1080	05:00:00	2	4	2	3	4	4	19
22	1	1	3	6	1	3	3	3	NO	75	4	1	4	3	2	0	2	3	2	5	5	31	0	0	0	0	0	0	05:00:00	1	3	2	2	1	3	12
23	2	1	4	6	9	4	2	3	NO	70	1	1	2	3	0	3	5	3	3	1	5	27	0	0	180	1440	420	2040	12:00:00	4	5	4	4	4	3	24
23	1	1	4	6	1	2	4	1	NO	63	1	0	2	4	3	2	5	5	5	5	5	37	0	0	0	0	0	0	06:00:00	1	5	2	3	4	1	16
25	2	1	4	5	1	3	3	2	NO	98	3	0	4	5	2	0	3	2	4	1	5	29	0	0	360	1680	320	2360	05:00:00	1	1	1	0	1	0	4
29	1	2	4	1	3	2	2	1	NO	61	2	1	1	2	1	2	4	3	5	5	4	30	0	3600	240	0	0	3840	08:00:00	1	3	2	3	4	4	17
22	1	1	3	6	1	4	5	2	NO	57	2	2	1	2	2	2	3	4	4	5	5	32	0	0	0	1080	0	1080	11:00:00	2	3	1	2	5	2	15
23	1	1	4	6	9	3	4	2	NO	51	4	1	4	3	3	2	5	4	4	5	5	40	0	0	0	0	360	360	04:00:00	2	4	3	3	4	3	19
23	1	1	3	4	4	2	3	2	NO	63	1	1	1	2	1	2	3	4	5	1	5	26	0	480	0	720	360	1560	03:00:00	2	5	2	3	4	3	19
20	1	1	3	6	9	4	4	2	NO	67	1	1	1	2	2	2	2	4	4	5	5	29	0	0	0	0	600	600	10:00:00	2	3	3	3	5	3	19
22	1	1	3	6	1	3	3	3	NO	50	1	0	1	2	2	5	5	5	5	1	5	32	0	0	0	480	960	1440	08:00:00	5	4	4	4	4	4	25
50	1	2	5	1	1	2	2	1	NO	58	1	1	3	2	3	3	3	4	4	1	5	30	0	0	0	0	1080	1080	12:00:00	4	5	2	3	4	3	21
20	1	1	3	6	7	4	4	2	NO	70	1	1	2	2	0	2	2	4	5	3	5	27	0	0	0	4320	2160	6480	03:00:00	3	4	2	2	1	2	14
26	1	2	4	5	1	2	2	3	NO	55	4	1	3	3	3	1	4	5	4	5	5	38	0	0	60	0	240	300	12:00:00	2	3	2	3	4	3	17
23	1	1	4	6	1	4	5	2	NO	51	2	1	1	2	2	2	4	4	5	5	5	33	0	0	320	0	720	1040	07:00:00	2	5	4	1	4	3	19
22	1	1	3	6	9	2	4	1	NO	42	2	2	1	1	0	0	3	4	5	4	5	27	0	0	0	0	240	240	20:00:00	0	1	1	0	3	0	5
27	1	1	3	6	9	4	4	1	NO	114	1	1	3	2	1	2	3	4	5	5	5	32	0	0	600	1440	720	2760	03:00:00	0	2	1	2	4	2	11
65	2	2	4	1	1	4	4	2	NO	100	1	1	3	3	3	2	4	4	4	0	5	30	0	0	0	0	0	0	11:00:00	2	5	2	3	4	3	19
25	1	1	4	6	9	3	5	3	NO	51	2	1	1	1	4	1	3	4	4	1	4	26	0	0	60	0	0	60	09:00:00	2	3	2	2	3	3	15
26	1	1	3	6	9	2	1	1	NO	50	2	1	2	2	2	1	4	4	4	5	4	31	0	0	100	480	0	580	15:00:00	1	3	2	3	1	2	12
21	1	1	3	6	1	4	4	1	NO	46	1	1	2	1	2	2	4	4	4	1	5	27	0	0	560	0	0	560	08:00:00	3	5	2	5	4	4	23
23	1	1	3	6	9	2	3	1	NO	56	2	1	3	2	1	0	3	2	5	4	5	28	0	0	0	2160	0	2160	12:00:00	3	5	3	4	5	4	24
22	2	1	3	6	9	3	4	1	NO	92	1	1	3	3	4	0	5	5	5	3	5	35	0	0	0	1920	240	2160	08:00:00	4	4	2	3	5	3	21
22	2	1	4	1	5	2	4	2	NO	88	1	2	4	3	3	1	3	2	3	3	5	30	0	0	600	0	1200	1800	05:00:00	4	4	4	4	4	4	24
59	1	2	3	1	1	4	4	2	NO	72	1	1	5	5	2	2	5	5	5	4	5	40	0	0	0	1600	1920	3520	08:00:00	3	4	2	1	4	3	17
25	1	1	4	3	4	4	4	1	NO	56	2	1	5	5	1	2	4	3	5	5	5	38	0	0	0	0	480	480	12:00:00	1	3	2	1	3	2	12
28	1	1	4	6	9	2	2	3	NO	64	3	1	1	3	2	3	5	5	5	5	4	37	0	0	40	0	240	280	15:00:00	2	5	2	2	4	2	17
59	1	2	4	1	1	4	4	2	NO	64	1	0	3	3	1	2	3	4	5	3	5	30	0	0	0	0	1440	1440	10:00:00	2	5	4	5	4	5	25
25	1	1	3	6	1	2	4	3	NO	60	1	3	4	4	3	3	2	5	4	4	3	36	0	0	0	0	0	0	09:00:00	4	4	2	2	4	2	18
21	1	1	3	6	7	3	5	3	NO	80	2	1	3	3	1	3	3	4	5	5	5	35	0	2400	0	0	720	3120	06:00:00	1	5	2	1	1	2	12
30	1	1	4	6	9	3	3	3	NO	82	1	1	3	3	2	3	2	4	4	5	5	33	0	0	0	0	240	240	10:00:00	1	3	2	3	4	2	15
50	1	3	3	6	5	2	2	1	NO	65	1	1	3	2	2	3	4	4	5	1	5	31	0	720	0	2160	1080	3960	07:00:00	1	3	2	3	4	3	16
68	2	2	4	1	1	4	2	1	NO	73	3	1	4	4	4	1	4	4	2	1	2	30	0	0	600	1600	0	2200	06:00:00	2	3	1	2	1	3	12
24	2	1	4	6	1	1	3	3	NO	100	4	2	2	2	3	1	3	3	2	4	3	29	0	0	0	0	0	0	18:00:00	3	4	2	3	4	3	19
42	1	3	3	4	6	4	5	2	NO	47	1	1	4	3	3	2	4	4	5	5	5	37	0	0	0	0	0	0	10:00:00	3	4	2	3	4	4	20
26	1	1	3	4	7	2	5	3	SI	73	2	2	1	1	0	2	3	4	2	5	5	27	0	0	1440	0	720	2160	04:00:00	0	2	2	3	4	3	14
20	2	1	3	6	4	2	5	3	NO	81	1	1	2	2	2	0	3	3	5	3	5	27	0	0	0	0	0	0	09:00:00	0	4	2	2	4	3	15
30	1	1	4	6	5	3	3	3	NO	50	2	1	3	2	2	2	4	4	2	5	5	32	0	0	500	0	480	980	09:00:00	2	4	2	2	4	4	18
24	1	1	4	6	9	3	5	1	NO	51	3	1	4	2	1	2	2	3	5	3	5	31	0	0	60	0	480	540	00:10:00	2	3	2	3	4	3	17
34	1	2	3	6	9	3	2	1	NO	56	2	2	1	3	2	3	1	2	3	5	4	28	0	0	0	1680	280	1960	10:00:00	4	4	3	4	4	2	21
21	2	1	3	6	9	4	4	1	NO	84	5	1	2	4	1	0	2	4	2	4	5	30	0	0	180	0	540	720	10:00:00	1	3	1	3	1	0	9
23	2	1	3	6	9	4	5	2	NO	90	1	1	1	1	0	2	3	4	5	5	5	28	0	0	0	0	720	720	03:00:00	2	4	2	3	4	4	19
44	1	2	4	1	1	3	2	2	NO	58	1	1	1	5	0	4	2	2	4	4	5	29	0	0	200	0	0	200	10:00:00	2	4	2	3	1	2	14
46	1	2	5	1	1	2	3	2	NO	63	1	1	4	2	1	1	3	4	5	5	5	32	0	0	240	160	0	400	07:00:00	2	4	2	3	4	3	18
53	1	2	3	1	1	4	4	1	NO	74	2	1	3	3	3	1	4	3	5	5	5	35	0	0	1120	480	240	1840	06:00:00	3	5	4	3	4	3	22
20	2	1	3	6	7	4	4	3	NO	61.5	1	1	4	3	3	3	4	4	3	3	5	34	0	0	0	0	0	0	07:00:00	2	2	2	1	4	2	13
59	1	2	5	1	1	4	3	1	NO	74	2	1	3	3	3	2	3	3	3	5	5	33	0	0	0	0	840	840	02:00:00	2	4	1	2	4	4	17
24	1	1	4	6	1	1	2	3	NO	55	1	0	3	3	4	2	5	4	5	1	5	33	0	0	120	0	720	840	08:00:00	2	4	2	2	4	3	17
19	1	1	3	6	1	3	4	1	NO	60	1	1	1	1	1	1	3	4	5	5	5	28	0	0	0	720	0	720	08:00:00	1	5	2	5	5	3	21
60	1	2	4	1	1	4	2	2	NO	53	2	1	3	3	2	2	5	4	5	5	5	37	0	0	0	1600	960	2560	08:00:00	1	3	1	2	4	3	14
21	1	1	3	6	9	2	4	1	NO	55	1	1	3	2	3	2	4	3	3	1	5	28	0	0	0	0	320	320	15:00:00	3	5	2	3	4	4	21
47	1	1	5	1	1	2	1	1	NO	74	4	1	5	5	2	2	2	4	5	5	2	37	0	0	0	0	600	600	12:00:00	5	5	4	4	4	2	24
22	1	1	3	6	9	2	3	3	NO	47	2	1	1	1	1	2	4	3	4	3	4	26	0	0	0	2160	360	2520	08:00:00	0	2	2	2	4	2	12
20	1	1	3	6	1	3	5	2	NO	65	1	1	2	2	3	3	3	4	4	5	5	33	0	0	1200	1440	960	3600	05:00:00	1	4	2	2	4	3	16
22	2	1	3	6	9	4	4	1	NO	72	2	1	0	1	1	1	3	4	5	3	5	26	0	0	0	1920	540	2460	03:00:00	4	4	3	3	4	3	21
41	2	1	5	2	1	4	3	2	NO	87	3	1	3	3	2	2	4	4	5	1	5	33	0	0	0	0	0	0	08:00:00	2	3	2	2	4	2	15
22	1	1	3	6	9	4	4	2	NO	90	2	2	3	5	2	4	3	1	1	1	5	29	0	0	0	0	360	360	18:00:00	3	4	2	1	4	3	17
23	2	1	4	6	1	3	4	2	NO	118	4	1	1	4	3	1	1	4	4	3	5	31	0	0	1260	4000	120	5380	06:00:00	3	4	2	4	4	3	20
20	2	1	3	6	9	4	5	2	NO	84	1	2	3	3	5	3	4	4	5	5	5	40	0	0	0	4000	0	4000	10:00:00	4	5	4	4	4	4	25
22	2	1	3	6	9	3	4	2	NO	60	2	1	2	1	2	2	3	3	3	5	5	29	0	0	0	0	0	0	09:00:00	3	5	2	2	4	3	19
27	1	1	4	6	9	3	5	3	NO	55	3	1	3	3	3	1	5	5	2	5	5	36	0	0	960	0	0	960	10:00:00	2	4	2	3	1	2	14
23	2	1	3	6	9	4	4	2	NO	93	5	1	1	4	3	2	3	4	3	1	5	32	0	0	0	0	0	0	10:00:00	1	4	2	3	4	1	15
25	1	1	3	6	7	2	5	2	NO	65	2	0	0	2	0	0	3	3	2	1	5	18	0	0	0	0	0	0	10:00:00	2	4	2	2	4	3	17
27	1	1	4	6	9	3	3	3	NO	53	3	1	3	2	2	2	2	2	0	3	5	25	0	0	0	1120	80	1200	10:00:00	1	3	2	2	1	3	12
20	1	1	3	6	9	3	4	2	NO	58	1	1	1	2	0	0	3	3	5	5	5	26	0	0	0	0	0	0	12:00:00	3	5	3	5	5	4	25
20	1	1	3	6	1	3	4	3	NO	59.5	3	1	4	2	2	2	4	4	4	3	5	34	0	0	0	2880	0	2880	10:00:00	1	4	2	2	4	2	15
28	2	2	5	7	1	1	2	1	NO	70	2	2	1	3	3	0	4	4	5	5	5	34	0	0	0	0	160	160	06:00:00	2	5	2	3	4	3	19
19	1	2	3	6	1	4	3	2	NO	60	3	2	2	0	3	1	2	3	2	5	5	28	0	0	0	720	360	1080	05:00:00	2	4	3	3	5	4	21
60	1	4	5	1	1	3	1	3	NO	58	2	0	2	1	0	0	5	5	5	0	5	25	0	0	0	0	0	0	04:30:00	2	2	0	3	4	0	11
41	1	2	4	1	3	2	2	2	NO	56	1	1	3	3	2	2	4	3	5	5	5	34	0	0	0	0	720	720	08:00:00	2	5	2	3	4	4	20
59	2	2	5	1	1	4	4	1	NO	80	1	1	2	2	2	2	3	4	5	3	4	29	0	0	0	0	1440	1440	07:00:00	2	4	2	3	4	3	18
29	1	1	3	5	6	1	2	2	NO	58	1	1	2	2	2	2	4	4	4	1	5	28	0	0	0	2880	960	3840	06:00:00	5	5	5	4	4	5	28
22	1	1	3	6	9	3	3	3	NO	60	2	2	3	3	3	1	4	4	2	3	5	32	0	0	0	1600	480	2080	05:00:00	1	4	2	2	3	3	15
29	2	1	3	6	9	4	4	2	NO	79	1	1	0	1	0	0	3	4	4	3	5	22	0	0	0	2400	480	2880	08:00:00	3	4	3	4	5	4	23
26	1	1	3	6	9	3	5	1	NO	90	3	2	4	2	2	2	3	3	4	4	5	34	0	2880	0	0	0	2880	15:00:00	1	2	2	0	2	1	8
24	2	1	4	6	9	2	2	3	NO	75	2	1	3	2	2	2	3	4	4	5	5	33	0	0	0	0	1200	1200	10:00:00	2	5	3	5	4	4	23
21	2	1	3	6	9	4	5	1	NO	84	1	1	2	2	1	0	4	4	4	3	5	27	0	0	0	240	120	360	10:00:00	3	4	3	2	5	4	21
23	1	1	3	6	9	4	3	2	NO	66	3	1	3	3	2	1	4	4	5	5	5	36	0	0	0	1800	80	1880	04:00:00	1	2	1	1	1	0	6
21	1	1	3	6	9	4	3	2	NO	53	2	2	3	3	3	2	2	4	5	5	5	36	0	0	0	2880	240	3120	08:00:00	2	4	2	5	4	2	19
46	2	1	5	1	1	4	2	2	NO	103	2	2	3	2	2	2	2	3	5	1	5	29	0	0	0	0	120	120	14:00:00	3	3	2	2	5	3	18
21	1	2	3	6	1	4	5	2	NO	40	2	1	2	3	3	1	5	5	5	5	5	37	0	0	0	0	2520	2520	08:00:00	2	3	3	4	4	4	20
23	1	1	4	6	1	3	2	1	NO	45	4	1	4	4	5	0	5	5	5	5	5	43	0	0	0	0	1440	1440	03:00:00	3	5	3	3	4	3	21
23	2	1	4	6	9	2	3	3	NO	72	2	2	3	2	2	3	4	2	5	5	5	35	0	0	720	160	240	1120	06:00:00	1	5	2	2	4	3	17
63	2	2	4	1	1	4	3	1	NO	62	1	1	2	1	1	2	4	4	5	3	5	29	0	0	1440	0	0	1440	09:00:00	2	5	2	2	4	4	19
43	1	1	4	1	1	2	1	2	NO	72	1	0	1	2	2	0	5	5	4	2	5	27	0	0	0	0	0	0	16:00:00	0	2	1	2	4	1	10
24	1	1	4	6	1	4	4	1	NO	80	1	1	4	4	3	1	4	4	4	5	5	36	0	0	0	0	0	0	13:00:00	5	4	2	3	4	3	21
23	2	2	4	6	7	3	4	2	NO	74	2	1	3	3	4	3	4	4	2	1	5	32	0	0	300	960	720	1980	06:00:00	4	4	2	3	4	4	21
23	2	1	3	6	9	4	4	3	NO	67	1	1	1	1	2	1	2	4	4	2	5	24	0	0	0	4320	1200	5520	10:00:00	1	3	1	2	5	1	13
20	1	1	3	6	9	4	4	3	NO	67	2	1	1	1	2	0	5	4	4	5	5	30	0	0	0	0	0	0	10:00:00	2	4	2	2	4	3	17
22	1	1	3	6	9	4	4	3	NO	53	3	3	4	3	1	1	3	3	4	5	5	35	0	0	0	0	0	0	13:00:00	1	4	3	1	4	3	16
22	1	1	3	6	9	3	4	3	NO	52	2	1	2	1	2	2	3	4	4	2	5	28	0	0	0	0	540	540	05:30:00	3	4	2	3	4	3	19
24	1	1	3	6	9	2	4	3	NO	83	3	1	4	5	2	3	2	3	1	3	5	32	0	0	0	1440	720	2160	10:00:00	1	3	1	2	4	2	13
25	2	1	3	3	7	3	3	2	SI	110	0	1	1	3	3	3	0	1	0	5	0	17	4800	3600	0	0	0	8400	13:30:00	5	2	2	4	5	2	20
44	2	3	5	1	1	3	2	1	NO	72	2	1	4	3	3	3	4	4	5	3	5	37	0	0	0	2400	0	2400	08:00:00	2	4	2	3	4	4	19
29	2	1	4	1	3	4	3	2	NO	80	2	1	5	5	3	2	4	3	4	5	5	39	7200	960	0	0	960	9120	02:00:00	2	4	3	3	4	4	20
65	2	2	4	1	1	3	2	1	NO	82	2	1	3	3	3	2	3	4	4	3	3	31	0	0	320	0	0	320	08:00:00	4	4	2	5	4	4	23
29	2	1	4	1	3	4	3	2	NO	80	2	1	5	5	3	2	4	3	4	5	5	39	7200	960	0	0	960	9120	02:00:00	2	4	3	3	4	4	20
59	1	2	4	1	2	4	5	2	NO	59	2	1	3	3	2	2	3	4	4	5	5	34	0	0	0	0	0	0	09:00:00	3	4	2	2	3	2	16
28	1	1	3	3	1	3	2	3	NO	67	1	1	3	5	3	3	5	3	4	5	5	38	0	0	0	3600	1400	5000	03:00:00	5	4	4	3	5	5	26
20	1	1	3	6	9	2	3	1	NO	54	1	0	5	5	2	3	4	2	4	5	5	36	0	0	0	0	1440	1440	11:00:00	3	5	3	4	4	3	22
24	1	1	3	6	9	4	5	3	NO	52	2	1	4	4	3	2	2	2	0	1	5	26	0	0	1200	1120	1120	3440	06:00:00	2	5	2	3	4	2	18
26	2	1	4	2	6	2	3	1	NO	88	1	1	0	1	1	0	2	3	4	5	5	23	0	0	720	1600	0	2320	07:00:00	2	5	2	2	1	3	15
27	1	1	3	6	1	1	3	1	NO	50	1	1	2	3	3	1	5	4	4	5	5	34	0	0	0	1200	1800	3000	08:00:00	0	3	2	1	4	3	13
21	1	1	3	2	6	2	3	3	NO	50	2	1	2	1	1	1	4	4	4	1	5	26	0	1440	0	2880	1440	5760	12:00:00	0	2	2	3	4	3	14
20	1	1	3	6	9	3	4	2	NO	55	1	1	2	3	2	1	4	4	4	1	5	28	0	0	0	0	0	0	04:00:00	2	5	4	4	4	4	23
24	1	1	3	6	9	4	4	2	NO	55	2	0	3	3	0	2	3	4	5	3	5	30	0	0	160	0	240	400	10:00:00	3	4	2	2	4	2	17
20	1	1	3	6	9	3	3	2	NO	51	2	1	3	3	2	2	4	4	4	3	5	33	0	0	0	0	0	0	10:00:00	2	4	3	2	4	4	19
22	1	1	3	6	9	1	1	3	NO	50	1	0	4	4	3	1	5	3	4	0	5	30	0	0	480	4800	2880	8160	06:00:00	2	4	2	3	4	3	18
27	1	1	4	1	1	3	4	2	NO	50	2	1	3	3	1	2	4	4	4	2	5	31	0	0	0	0	1200	1200	05:00:00	1	2	1	3	4	3	14
60	2	3	5	1	1	4	4	1	NO	83	4	2	4	3	3	2	3	3	1	2	5	32	0	800	2240	0	300	3340	04:30:00	4	5	4	4	4	4	25
19	1	1	3	6	9	4	3	2	NO	55	3	1	2	3	2	1	2	3	4	1	5	27	0	0	0	0	360	360	08:00:00	1	4	2	2	4	3	16
66	2	2	4	1	1	3	1	1	NO	85	3	1	4	4	4	2	4	4	3	5	5	39	0	240	240	960	720	2160	08:00:00	4	5	4	5	5	5	28
21	1	1	3	6	9	1	1	3	NO	72	0	1	1	1	0	0	0	3	4	5	3	18	0	0	0	0	0	0	15:00:00	0	4	1	1	1	2	9
41	1	2	5	2	1	3	2	3	NO	78	3	0	4	3	3	3	3	3	3	5	4	34	0	1960	1400	3920	1960	9240	07:00:00	2	4	3	3	4	3	19
22	2	1	3	6	9	3	4	1	NO	75	2	0	1	1	2	2	3	4	4	4	5	28	0	0	0	1080	360	1440	08:00:00	3	5	3	5	5	4	25
19	1	1	3	1	5	4	4	3	NO	48	4	1	5	5	2	2	4	2	5	3	4	37	0	0	0	0	1440	1440	10:00:00	1	2	2	0	4	0	9
52	1	1	3	6	9	4	1	1	NO	63	0	0	1	3	0	2	3	4	5	0	5	23	0	0	0	0	0	0	05:00:00	4	5	2	3	3	3	20
22	2	1	3	6	9	4	4	2	NO	73	3	1	3	3	2	1	2	3	3	4	4	29	0	0	0	5040	1680	6720	07:00:00	5	5	4	3	4	5	26
30	1	1	4	1	5	3	2	3	NO	58	2	1	1	2	2	2	3	4	5	5	5	32	0	0	0	1920	0	1920	12:00:00	4	4	2	4	4	2	20
29	1	1	4	2	6	4	3	2	SI	78	2	1	3	2	3	4	4	4	4	3	5	35	0	0	0	5600	0	5600	06:00:00	1	2	1	3	3	0	10
23	1	1	4	6	9	4	4	1	NO	58	2	1	3	2	2	2	3	4	4	5	5	33	0	0	0	1440	480	1920	12:00:00	1	4	2	3	1	3	14
22	1	1	4	6	9	2	4	1	NO	53	2	1	2	1	1	3	3	3	5	0	5	26	0	0	0	0	0	0	10:00:00	3	4	2	1	1	3	14
50	2	2	3	1	1	4	5	2	NO	86	1	1	3	2	1	1	2	4	5	5	5	30	0	0	0	0	0	0	08:00:00	1	4	2	3	4	3	17
56	1	2	5	1	1	4	5	2	NO	42	0	1	3	3	3	0	3	3	3	5	5	29	0	0	40	0	360	400	07:00:00	3	3	2	3	4	4	19
20	2	1	3	6	9	2	2	3	NO	50	1	1	1	1	1	0	3	4	4	4	5	25	0	0	0	0	0	0	10:00:00	3	4	4	5	4	3	23
23	1	1	3	6	9	3	3	2	NO	59	1	1	2	2	3	2	3	4	4	5	5	32	0	0	0	4320	2880	7200	08:00:00	1	3	2	1	4	1	12
24	1	1	3	6	9	3	3	2	NO	86	3	1	2	2	3	3	3	3	2	5	5	32	0	0	0	480	480	960	08:00:00	1	4	2	2	3	2	14
23	1	1	4	4	6	4	3	1	NO	59	1	1	2	2	3	0	4	2	5	5	5	30	0	0	0	0	0	0	10:00:00	2	5	3	3	4	3	20
44	1	1	3	1	9	4	1	2	NO	57	2	0	2	2	3	2	5	5	5	4	5	35	0	0	0	0	1440	1440	07:00:00	2	5	2	4	4	4	21
58	1	3	5	1	1	4	3	2	NO	56	1	0	1	1	2	2	3	4	5	5	5	29	0	0	0	0	0	0	09:00:00	5	5	2	4	4	4	24
19	1	1	3	6	9	4	5	2	NO	68	3	1	2	2	3	2	3	4	5	5	5	35	0	0	0	0	160	160	09:00:00	0	3	1	2	4	2	12
54	1	2	3	1	1	3	2	1	NO	54	4	1	4	3	1	1	4	3	4	5	3	33	0	0	0	960	0	960	08:00:00	2	3	3	2	4	3	17
22	1	1	3	6	9	4	4	2	NO	51	2	2	2	5	1	2	3	4	4	5	5	35	0	0	0	0	0	0	12:00:00	3	5	2	5	5	3	23
23	2	1	4	6	9	2	4	1	NO	76	0	2	2	1	2	1	1	3	1	3	5	21	0	0	0	2400	0	2400	06:00:00	3	4	2	4	4	4	21
23	1	1	3	6	9	4	5	2	NO	52	4	1	1	2	5	0	5	5	2	5	5	35	0	0	0	0	1080	1080	14:00:00	1	4	2	4	4	0	15
24	2	1	4	4	4	2	4	1	NO	68	3	1	2	5	2	0	5	5	3	4	1	31	0	0	1680	0	480	2160	06:00:00	1	2	1	0	1	0	5
21	1	1	3	6	9	3	2	1	NO	56	2	1	2	2	1	2	3	4	3	2	5	27	0	720	0	2400	0	3120	16:00:00	3	4	3	3	3	3	19
25	1	1	4	6	1	4	4	2	NO	43	1	1	4	4	3	3	3	2	5	5	5	36	0	0	0	960	240	1200	08:00:00	2	4	4	0	4	3	17
31	1	1	3	1	3	4	4	2	NO	70	3	1	0	1	3	0	2	4	2	5	2	23	0	0	0	600	300	900	08:00:00	3	4	2	3	4	3	19
24	1	1	4	6	9	2	4	2	NO	52	3	1	4	4	3	0	5	5	4	4	5	38	0	0	0	3200	320	3520	05:00:00	0	2	1	1	4	0	8
24	1	1	3	6	9	4	5	3	NO	80	3	1	2	3	4	2	4	3	4	5	5	36	0	0	0	480	0	480	15:00:00	1	4	2	3	3	3	16
23	2	1	4	6	1	2	4	3	NO	65	3	1	3	2	0	2	2	3	5	1	5	27	0	0	0	0	0	0	06:00:00	2	4	3	5	5	2	21
34	1	2	5	2	1	2	2	3	NO	79	2	1	2	3	1	3	3	4	4	5	4	32	0	0	0	480	80	560	11:00:00	1	3	2	2	4	3	15
35	1	2	3	2	6	2	2	1	NO	67	2	1	1	1	2	1	4	4	3	5	5	29	0	0	0	2400	1200	3600	03:00:00	2	3	2	4	4	4	19
24	1	1	4	6	9	2	3	1	NO	57	1	1	1	2	1	1	4	4	4	0	5	24	0	0	0	2000	0	2000	23:00:00	3	5	2	3	1	4	18
22	2	1	3	6	9	4	5	2	NO	70	2	2	3	3	2	2	2	3	4	5	0	28	0	0	0	0	480	480	12:00:00	3	4	1	2	4	2	16
22	1	1	4	6	9	4	5	3	NO	60	2	1	3	2	2	0	4	4	3	4	5	30	0	0	0	320	0	320	08:00:00	2	4	2	2	4	4	18
21	1	1	3	6	1	1	4	3	NO	56	1	1	3	2	2	1	4	4	5	3	5	31	0	0	0	0	0	0	10:00:00	1	2	2	2	4	3	14
35	1	2	4	6	9	2	2	1	NO	56	1	1	2	2	3	0	5	5	5	5	5	34	0	0	0	2880	900	3780	10:00:00	2	4	2	1	4	3	16
20	1	1	3	6	9	2	4	1	NO	59	3	1	2	3	2	2	3	4	4	4	5	33	0	0	0	0	1920	1920	15:00:00	3	4	2	5	4	3	21
57	2	2	4	1	1	2	2	3	NO	100	1	1	2	2	2	3	2	3	3	5	3	27	0	0	40	0	0	40	10:00:00	4	5	2	3	4	4	22
23	1	1	4	6	1	2	3	2	NO	52	2	1	3	3	1	1	5	3	5	4	5	33	0	0	40	1600	0	1640	14:00:00	1	4	2	2	4	2	15
19	2	1	3	6	1	2	3	2	NO	60	4	1	1	1	1	1	2	4	4	5	5	29	0	0	0	0	480	480	11:00:00	2	4	1	3	1	1	12
68	2	2	4	1	1	3	2	1	NO	84	4	1	4	4	1	2	4	4	4	5	5	38	0	0	0	0	160	160	16:00:00	3	4	2	3	4	4	20
26	1	1	4	6	9	2	2	2	NO	54	1	1	3	2	0	0	5	4	3	4	5	28	0	0	0	480	2520	3000	07:00:00	4	4	4	4	5	3	24
21	1	1	3	6	1	4	5	2	NO	45	2	1	3	1	2	1	4	4	5	4	5	32	0	0	0	1200	0	1200	07:00:00	3	5	2	3	4	4	21
23	1	1	4	2	1	2	4	2	NO	56	2	1	3	3	2	2	4	3	4	5	5	34	3840	0	0	2400	0	6240	04:00:00	4	5	3	3	4	4	23
60	2	2	4	1	1	2	2	2	NO	82	2	1	2	1	2	2	3	4	4	3	4	28	0	0	0	0	0	0	08:00:00	1	5	2	3	3	2	16
20	2	1	3	6	6	3	5	3	NO	60	3	1	2	1	1	0	4	5	2	2	4	25	0	0	0	0	0	0	15:00:00	2	2	0	1	1	0	6
60	2	2	4	1	1	2	2	2	NO	82	2	1	2	1	2	2	3	4	4	3	4	28	0	0	0	0	0	0	08:00:00	1	5	2	3	3	2	16
26	2	1	3	6	9	4	3	2	NO	71	2	3	5	4	3	3	4	4	1	5	5	39	0	0	0	0	0	0	12:00:00	3	4	2	3	1	2	15
21	2	1	3	6	9	2	3	1	NO	74	3	3	5	5	2	1	4	2	4	5	5	39	0	0	240	0	2160	2400	10:00:00	2	4	3	1	1	1	12
23	1	1	3	6	9	4	4	2	NO	55	3	1	3	3	2	2	3	3	3	5	5	33	0	0	0	1440	360	1800	10:00:00	2	4	2	4	4	3	19
54	1	2	3	1	1	4	3	2	NO	61	1	1	3	3	2	1	4	4	5	5	5	34	0	0	0	0	1200	1200	08:00:00	3	4	2	3	4	4	20
24	1	1	3	6	6	3	4	3	NO	56	2	1	2	2	2	1	4	4	4	1	5	28	0	0	1680	0	0	1680	06:00:00	5	5	3	3	5	4	25
19	1	1	3	6	1	4	4	2	NO	56	2	1	4	1	0	2	3	4	1	1	5	24	0	0	0	0	720	720	10:00:00	1	3	2	1	4	2	13
23	1	1	4	6	9	3	2	3	NO	62	2	1	2	2	0	2	1	3	5	5	5	28	0	0	0	0	0	0	04:00:00	3	4	4	5	4	4	24
20	1	1	3	6	1	3	4	3	NO	53	1	1	1	3	0	3	5	3	2	0	5	24	0	0	0	2880	0	2880	10:00:00	2	4	2	3	4	3	18
32	2	1	4	6	1	1	4	2	NO	89	3	1	3	5	5	1	5	4	4	3	0	34	0	0	2400	3200	2400	8000	12:00:00	3	4	4	3	4	3	21
54	1	2	5	1	1	2	2	1	NO	47	1	1	3	3	2	2	3	4	5	5	5	34	0	0	1680	0	480	2160	07:00:00	4	5	2	5	4	4	24
61	1	3	4	1	1	4	2	2	NO	50	1	1	1	3	2	0	4	3	5	5	5	30	0	0	3360	3360	1680	8400	06:00:00	1	5	2	0	4	4	16
20	2	1	3	6	9	2	3	2	NO	80	2	1	1	3	0	2	2	3	4	2	5	25	0	0	0	1680	1680	3360	02:00:00	3	4	2	3	5	3	20
23	1	1	3	6	9	3	3	2	NO	62	1	1	2	2	1	2	4	4	4	5	5	31	0	0	0	0	600	600	08:00:00	3	4	4	2	3	3	19
44	1	2	4	1	1	4	4	3	NO	67	1	1	2	3	3	1	4	4	3	3	5	30	0	0	0	0	0	0	11:00:00	2	4	2	2	5	4	19
21	1	1	3	6	9	2	4	3	NO	100	2	1	3	3	2	2	2	3	3	5	5	31	0	0	0	0	0	0	10:00:00	0	1	1	1	1	1	5
34	1	2	3	3	1	3	2	3	NO	82	2	1	0	2	0	2	3	4	3	1	5	23	0	0	0	0	0	0	09:00:00	1	3	2	0	2	0	8
22	1	1	3	5	1	2	3	1	NO	51	2	0	0	2	1	3	4	4	4	5	5	30	0	0	0	0	720	720	14:00:00	4	5	4	4	5	3	25
52	1	2	4	1	1	3	4	2	NO	82	1	1	3	3	3	2	3	2	5	5	5	33	0	0	0	400	180	580	07:00:00	2	0	2	2	2	3	11
19	1	1	3	6	1	3	4	1	NO	54	3	1	4	3	2	2	5	5	3	4	5	37	0	0	240	480	1440	2160	06:00:00	4	4	2	2	4	3	19
24	1	1	4	6	9	3	4	3	NO	52	2	0	0	3	2	3	3	4	4	1	5	27	0	0	360	0	360	720	04:00:00	3	4	2	2	1	2	14
68	2	2	5	1	2	4	2	2	NO	69	0	1	3	2	2	2	2	4	4	5	5	30	0	0	400	0	0	400	10:00:00	5	5	1	4	4	4	23
35	2	1	5	1	1	1	1	3	NO	77	1	1	4	3	2	2	4	4	4	5	5	35	0	0	0	0	0	0	08:00:00	3	4	1	2	1	2	13
22	1	1	3	6	1	3	3	3	NO	74	2	1	1	4	2	2	3	3	4	3	4	29	0	320	320	0	0	640	16:00:00	2	4	2	3	5	3	19
30	1	1	5	2	1	2	3	2	NO	58	2	1	3	3	2	2	3	4	4	2	5	31	0	240	1200	0	480	1920	12:00:00	1	4	2	2	5	3	17
65	1	2	4	1	1	2	3	3	NO	55	1	1	1	5	3	3	3	4	5	4	5	35	0	0	800	0	900	1700	10:00:00	1	2	2	2	4	2	13
25	2	1	4	6	1	4	5	2	NO	85	1	1	1	2	2	1	4	4	5	1	5	27	0	0	0	4320	0	4320	07:00:00	4	5	4	5	5	5	28
22	1	1	3	2	5	4	5	2	NO	52	4	4	4	3	3	1	5	2	1	5	5	37	0	0	0	0	80	80	20:00:00	2	4	4	2	1	1	14
23	1	1	3	6	1	4	5	2	NO	47	2	1	1	2	3	2	3	4	5	5	4	32	0	0	0	0	0	0	14:00:00	1	4	2	2	4	2	15
26	1	1	3	2	6	2	3	2	NO	56	1	1	3	3	2	1	4	4	5	3	5	32	0	0	0	2400	1200	3600	10:00:00	2	4	4	3	4	3	20
61	1	2	4	2	1	4	4	1	NO	80	1	1	3	2	2	3	1	4	5	5	0	27	0	0	0	0	0	0	12:00:00	4	4	4	4	4	4	24
45	2	2	4	2	1	2	3	1	NO	72	1	0	1	1	2	2	0	4	4	5	5	25	0	0	0	0	0	0	05:00:00	4	5	2	3	4	4	22
30	1	2	4	3	6	3	2	1	NO	65	3	0	4	2	0	0	5	4	5	1	5	29	0	0	0	0	0	0	12:00:00	2	4	2	3	3	2	16
22	1	1	3	6	9	2	4	3	NO	57	2	1	1	1	1	0	5	4	4	2	5	26	0	0	0	2880	0	2880	10:00:00	1	4	1	1	4	1	12
25	1	1	4	5	6	2	4	1	NO	59	1	1	3	3	2	3	2	4	3	1	5	28	0	0	480	1440	720	2640	06:00:00	3	4	2	3	4	3	19
22	1	1	3	6	9	2	2	2	NO	54	1	1	3	2	3	0	5	5	5	1	5	31	0	0	240	1920	1600	3760	05:00:00	4	3	2	2	4	2	17
43	1	2	4	1	1	2	2	3	NO	60	2	0	0	1	2	1	3	4	4	3	5	25	0	0	0	0	720	720	10:00:00	4	4	1	3	4	3	19
26	1	1	3	2	6	2	1	1	NO	68	1	1	0	2	2	1	4	2	4	5	3	25	0	0	240	0	0	240	06:00:00	1	2	1	2	1	1	8
22	2	1	4	6	9	3	5	3	NO	65	1	3	3	2	1	1	2	3	1	3	5	25	0	0	0	0	1080	1080	02:00:00	3	4	3	2	4	4	20
39	1	1	4	6	9	3	3	1	NO	75	4	1	4	3	2	2	2	4	4	5	5	36	0	0	0	240	120	360	17:00:00	1	3	2	2	4	1	13
24	1	1	3	4	9	4	3	2	NO	63	1	2	4	3	3	2	3	3	4	5	5	35	0	0	0	0	480	480	12:00:00	5	5	4	5	4	4	27
21	1	1	3	3	7	4	5	1	NO	65	2	1	5	5	2	2	3	4	5	5	5	39	0	0	1080	1600	0	2680	02:00:00	0	2	1	1	2	2	8
24	1	1	4	6	9	3	4	3	NO	52	2	0	0	3	2	3	3	4	4	1	5	27	0	0	360	0	360	720	04:00:00	3	4	2	2	1	2	14
21	1	1	3	6	1	3	3	1	NO	52	2	1	2	1	0	0	4	3	3	3	5	24	0	0	0	0	0	0	10:00:00	4	4	3	4	4	3	22
61	1	2	5	1	1	4	3	2	NO	58	3	1	4	3	2	2	3	4	4	5	4	35	0	0	0	0	0	0	14:00:00	3	4	2	4	4	3	20
25	2	1	4	6	9	2	5	3	NO	71	4	2	1	1	1	2	4	4	5	4	5	33	0	0	480	0	480	960	12:00:00	4	4	2	3	4	3	20
61	2	1	3	1	1	2	2	3	NO	81	0	0	1	1	0	0	3	4	5	1	5	20	0	0	720	0	0	720	07:00:00	3	4	1	3	4	2	17
21	1	1	3	6	9	4	5	2	NO	56	2	1	3	4	2	0	3	3	2	3	5	28	0	0	0	480	0	480	10:00:00	4	5	3	5	4	4	25
22	1	1	3	6	9	3	5	1	NO	67	3	2	0	4	2	1	2	4	4	5	5	32	0	0	360	2880	1440	4680	03:00:00	1	1	2	2	4	0	10
20	2	1	3	2	3	4	5	2	NO	60	1	1	0	1	3	2	3	4	3	5	5	28	0	1680	0	0	960	2640	04:00:00	4	5	3	3	4	4	23
58	1	3	5	1	1	2	2	1	NO	65	1	1	2	3	3	2	5	4	5	5	5	36	0	1200	1680	3360	1680	7920	05:00:00	5	5	4	5	5	5	29
47	2	1	3	6	9	2	2	2	NO	62.5	3	0	3	1	1	1	5	4	4	0	5	27	0	0	3360	1600	2500	7460	09:00:00	1	4	2	3	4	4	18
49	2	1	5	1	1	4	1	1	NO	75	1	1	3	3	3	2	3	4	5	3	5	33	0	0	600	0	600	1200	02:00:00	3	5	2	5	5	4	24
21	1	1	3	6	9	3	4	1	NO	52	2	1	2	1	2	1	4	4	4	3	5	29	0	0	160	240	600	1000	07:00:00	5	5	3	3	4	3	23
28	1	2	3	1	5	2	4	1	NO	55	1	1	5	5	3	1	5	5	3	5	5	39	0	0	0	1680	0	1680	15:00:00	4	5	3	5	4	2	23
20	1	2	3	6	1	1	5	2	NO	53	4	3	3	4	3	2	3	4	2	5	5	38	0	0	0	0	240	240	06:00:00	1	3	2	2	4	2	14
20	1	1	3	2	9	4	3	2	NO	54	4	2	3	4	3	0	4	4	5	5	5	39	0	0	0	2560	360	2920	08:00:00	0	2	1	2	3	3	11
28	1	1	3	6	9	2	3	3	NO	64	3	1	4	2	3	3	3	4	5	5	5	38	0	0	120	0	0	120	12:00:00	1	4	2	2	4	2	15
25	1	1	4	5	1	4	4	2	NO	58	2	1	3	4	3	3	5	5	5	5	5	41	0	0	560	3600	1920	6080	04:00:00	4	4	3	5	5	5	26
23	1	1	3	6	9	4	3	3	NO	45	2	2	1	1	2	2	3	4	4	2	5	28	0	0	0	0	0	0	07:00:00	3	5	2	2	4	3	19
21	1	1	3	7	5	2	3	2	NO	57	2	1	3	2	1	1	2	3	5	4	5	29	0	0	0	4320	2160	6480	08:00:00	3	4	3	3	1	3	17
20	1	1	3	6	1	3	4	1	NO	59	2	1	2	4	2	1	5	4	3	3	5	32	0	0	1200	1600	240	3040	06:00:00	4	5	2	4	4	3	22
24	1	1	4	4	4	2	3	2	NO	52	1	0	2	3	3	3	5	4	3	1	5	30	0	0	0	0	240	240	10:00:00	1	3	2	2	1	1	10
37	1	2	3	4	1	4	5	1	NO	76	1	1	2	2	2	2	3	4	4	5	5	31	0	0	0	0	960	960	08:00:00	1	3	2	3	4	3	16
25	1	1	4	5	6	4	3	2	NO	65	1	1	5	4	2	2	4	3	2	5	5	34	0	0	720	480	240	1440	10:00:00	1	2	1	1	2	0	7
24	1	1	4	6	1	2	2	3	NO	58	2	1	5	5	1	2	4	3	5	5	5	38	0	0	20	1440	0	1460	08:00:00	3	4	2	3	4	4	20
24	1	1	4	6	9	3	4	3	NO	53	2	1	2	3	1	1	3	4	3	4	5	29	0	0	0	0	720	720	10:00:00	0	0	1	0	4	0	5
20	1	1	3	6	9	3	4	2	NO	58	1	1	1	3	0	1	3	4	5	5	5	29	0	0	0	0	0	0	05:00:00	0	2	1	2	4	3	12
21	2	1	3	6	9	3	2	1	NO	69	2	1	3	3	5	0	5	5	4	5	5	38	0	0	0	1440	0	1440	07:00:00	2	4	1	2	5	1	15
20	1	1	3	6	1	2	2	2	NO	50	1	1	3	2	1	2	4	4	5	5	5	33	0	0	1260	0	0	1260	12:00:00	2	4	2	3	4	2	17
24	1	2	3	6	9	3	2	1	NO	75	1	0	2	2	0	0	3	3	5	1	5	22	0	0	0	960	480	1440	08:00:00	1	1	1	2	3	1	9
26	1	1	4	4	9	3	2	1	NO	57	3	2	2	3	2	1	3	4	4	5	5	34	0	0	40	2160	0	2200	10:00:00	3	5	4	4	4	4	24
24	1	1	3	6	9	3	2	2	NO	54	2	1	3	2	0	2	3	4	4	5	5	31	0	0	720	0	1200	1920	04:00:00	3	3	2	2	4	3	17
44	2	1	4	1	1	2	2	2	NO	61	0	1	3	3	2	2	4	4	5	5	5	34	0	0	160	0	0	160	05:00:00	4	5	2	5	5	4	25
25	2	1	4	6	9	1	5	2	NO	82	0	2	3	3	2	1	5	5	4	3	5	33	0	0	2400	0	0	2400	04:00:00	3	5	2	4	4	4	22
25	2	1	4	6	1	1	5	2	NO	82	0	2	3	3	2	1	5	5	4	3	5	33	0	0	2400	0	0	2400	04:00:00	3	5	2	4	4	4	22
21	1	1	3	6	9	2	3	1	NO	55	1	1	2	2	2	1	2	4	0	3	5	23	0	0	0	2880	0	2880	12:00:00	1	5	2	3	4	3	18
21	1	1	3	6	9	2	3	1	NO	55	1	1	2	2	2	1	2	4	0	3	5	23	0	0	0	2880	0	2880	12:00:00	1	5	2	3	4	3	18
42	2	3	5	1	1	2	3	3	NO	72	1	1	5	4	2	1	5	4	5	3	5	36	0	0	0	960	360	1320	03:00:00	3	5	2	5	4	2	21
55	1	2	3	1	1	3	2	3	NO	65	1	1	3	2	1	1	4	4	4	5	5	31	0	0	240	2800	1200	4240	08:00:00	2	4	2	2	4	4	18
19	1	1	3	6	9	3	4	2	NO	60	3	1	4	3	3	2	3	3	3	4	3	32	0	0	0	0	1440	1440	10:00:00	3	4	2	2	0	0	11
41	1	2	4	1	3	2	2	2	NO	56	1	1	3	3	2	2	4	3	5	5	5	34	0	0	0	0	720	720	08:00:00	2	5	2	3	4	4	20
20	1	1	3	6	9	4	4	2	NO	51	1	0	2	3	1	1	4	4	4	3	5	28	0	0	0	0	480	480	07:00:00	1	3	2	2	4	2	14
37	1	1	4	3	5	2	2	3	NO	78	4	4	2	3	3	1	3	4	2	5	5	36	0	0	1680	0	1680	3360	08:00:00	2	4	4	3	4	3	20
23	1	1	3	4	4	4	3	1	NO	53	3	1	4	3	3	2	3	3	2	5	5	34	0	0	0	2400	0	2400	10:00:00	3	5	2	3	5	3	21
21	2	1	3	6	9	3	4	1	NO	74	3	1	2	2	2	1	3	5	2	5	5	31	0	0	0	2160	0	2160	10:00:00	3	4	2	4	4	3	20
24	1	1	3	6	9	4	4	2	NO	75	1	0	1	1	0	3	4	4	2	3	5	24	0	0	0	480	0	480	10:00:00	1	4	2	4	4	3	18
33	2	1	5	2	1	2	2	3	NO	92	2	1	1	1	2	1	3	4	3	3	5	26	0	0	0	0	0	0	16:00:00	2	3	1	2	4	1	13
32	2	1	4	6	9	4	1	1	NO	68	1	0	2	3	3	2	4	5	5	5	5	35	0	0	0	5600	0	5600	08:00:00	4	4	2	5	5	5	25
23	1	1	3	3	4	4	3	3	NO	81	2	1	2	1	0	2	4	3	5	5	5	30	0	0	0	2880	0	2880	05:00:00	0	2	1	0	3	1	7
45	1	2	4	1	1	2	3	1	NO	62	2	1	2	2	1	1	4	4	5	3	5	30	0	0	0	0	0	0	12:00:00	4	5	2	3	4	4	22
22	2	1	3	6	9	3	4	3	NO	85.5	2	1	1	2	1	1	3	4	3	5	2	25	0	0	160	1200	480	1840	13:00:00	1	3	1	1	5	2	13
23	1	2	3	6	9	2	3	1	NO	76	2	1	1	1	0	1	3	3	3	5	5	25	0	0	0	0	0	0	12:00:00	1	1	1	2	0	0	5
20	1	1	3	6	9	1	2	3	NO	53	1	1	2	2	2	0	5	5	5	5	5	33	0	0	0	0	0	0	08:00:00	2	4	2	4	4	3	19
22	1	1	3	6	9	3	5	2	NO	56	3	1	2	2	3	3	4	4	4	5	5	36	0	0	200	2160	0	2360	12:00:00	2	4	2	3	4	3	18
21	1	1	3	6	9	3	4	2	NO	61	1	1	1	1	2	2	4	3	5	3	5	28	0	0	0	0	0	0	12:00:00	3	4	3	4	4	3	21
19	1	1	3	6	9	4	4	2	NO	45	4	4	3	3	0	1	4	2	3	5	5	34	0	0	0	0	0	0	15:00:00	2	3	2	2	4	2	15
27	2	1	4	6	9	2	2	1	NO	65	1	1	2	1	2	2	2	3	4	4	5	27	0	0	0	0	0	0	10:00:00	0	4	1	1	4	1	11
34	1	2	3	6	9	4	4	2	NO	70	3	1	4	3	2	1	3	3	5	5	5	35	0	0	0	0	0	0	10:00:00	2	4	2	3	3	0	14
23	1	1	4	6	1	3	3	2	NO	63	2	1	3	3	3	3	5	5	5	3	5	38	0	0	0	1920	960	2880	08:00:00	2	4	2	2	4	2	16
29	1	1	3	6	9	4	5	2	NO	42	2	1	3	3	1	3	3	4	5	5	5	35	0	0	240	0	600	840	06:00:00	4	4	3	2	5	4	22
67	1	2	4	1	1	4	2	1	NO	72	1	0	3	3	0	0	5	2	5	5	3	27	0	0	360	0	0	360	08:00:00	2	3	1	2	4	3	15
26	2	1	4	6	9	4	5	2	NO	77	3	1	1	3	3	3	2	3	3	5	4	31	0	0	0	480	0	480	14:00:00	3	5	2	3	5	4	22
22	2	1	3	4	4	2	4	1	NO	73	4	1	3	3	4	1	5	4	1	5	2	33	0	0	0	2400	0	2400	12:00:00	0	3	2	2	3	1	11
30	1	1	4	6	9	2	2	1	NO	51	2	1	3	3	3	1	4	5	4	5	5	36	0	0	1440	640	2520	4600	08:00:00	3	4	2	2	4	3	18
27	1	1	4	6	9	2	4	3	NO	56	1	1	3	2	2	2	3	4	5	4	5	32	0	0	0	0	720	720	06:00:00	3	4	2	3	4	3	19
20	1	1	3	6	9	3	3	1	NO	53	3	1	2	4	2	2	3	4	4	5	5	35	0	0	600	0	1200	1800	08:00:00	4	4	4	4	4	4	24
23	1	1	3	6	9	3	3	2	NO	62	1	1	2	2	1	2	4	4	4	5	5	31	0	0	0	0	600	600	08:00:00	3	4	4	2	3	3	19
39	1	2	5	2	1	2	3	2	NO	82	3	1	3	4	1	2	3	4	4	5	5	35	0	0	0	0	480	480	08:00:00	3	5	3	3	4	4	22
25	1	1	3	6	9	4	3	2	NO	54	2	1	4	2	2	2	3	3	4	5	5	33	0	0	0	0	0	0	07:00:00	3	4	2	4	4	3	20
21	1	1	3	6	9	2	3	3	NO	57	1	1	0	3	2	3	4	4	4	3	5	30	0	0	0	0	0	0	08:00:00	4	4	4	4	4	3	23
20	1	1	3	6	9	2	4	2	NO	56	2	1	1	1	0	1	4	4	5	0	5	24	0	0	0	0	0	0	22:00:00	5	4	2	4	4	3	22
49	1	2	3	1	1	4	5	2	NO	58	3	1	5	5	3	3	5	4	2	5	5	41	0	0	0	0	0	0	10:00:00	1	3	2	2	1	0	9
22	1	1	3	4	1	1	3	2	NO	65	1	1	3	2	1	2	2	4	4	5	5	30	960	1440	0	0	320	2720	04:00:00	4	4	2	2	4	3	19
21	1	1	3	6	1	4	4	1	NO	65	3	1	0	3	1	1	3	4	1	5	5	27	0	0	0	0	0	0	12:00:00	0	0	2	3	4	1	10
21	1	1	3	6	9	2	3	3	NO	65	2	1	2	2	3	0	5	4	4	5	5	33	0	0	0	0	1200	1200	08:00:00	2	4	2	2	3	1	14
19	1	1	3	6	9	3	2	2	NO	51	2	1	3	2	3	3	3	3	4	5	5	34	0	0	0	960	480	1440	06:00:00	3	5	4	4	4	4	24
51	1	2	5	1	1	3	4	1	NO	67	1	1	3	3	1	0	3	5	3	5	5	30	0	0	900	0	500	1400	06:30:00	1	4	2	2	3	3	15
21	1	1	3	6	1	3	2	1	NO	61	2	1	1	4	3	3	4	4	5	5	4	36	0	0	1200	0	1080	2280	08:00:00	1	4	2	2	4	3	16
26	1	1	3	6	9	4	4	3	NO	48	1	1	2	2	1	0	4	4	5	5	5	30	0	0	0	4800	0	4800	07:00:00	0	3	2	0	4	3	12
40	1	1	3	1	3	4	5	2	NO	75	5	3	5	5	2	3	5	4	4	5	5	46	3840	1920	960	1440	960	9120	04:00:00	0	2	0	5	0	3	10
34	1	2	4	1	1	4	2	2	NO	54	2	1	3	2	1	2	4	4	4	5	5	33	0	0	0	0	0	0	11:00:00	3	5	2	3	4	3	20
25	1	1	4	4	5	3	4	1	NO	58	2	1	2	2	1	1	4	4	4	1	5	27	0	0	0	0	480	480	10:00:00	5	4	2	5	5	4	25
53	1	1	3	1	1	3	2	1	NO	75	4	1	3	3	2	1	5	3	4	3	5	34	0	200	320	1120	420	2060	10:00:00	4	4	3	3	4	2	20
30	1	1	3	6	9	4	3	1	NO	85	1	1	3	2	2	2	4	3	5	5	5	33	0	0	0	0	540	540	12:00:00	1	4	2	3	4	2	16
25	1	1	4	2	6	4	5	1	NO	56	2	1	2	2	3	3	3	4	5	5	5	35	0	4320	0	0	0	4320	06:00:00	3	4	2	4	4	3	20
21	1	1	3	6	9	4	3	2	NO	61	1	1	4	4	2	2	3	3	5	3	5	33	0	0	0	2400	1440	3840	09:00:00	3	4	4	4	4	4	23
70	1	2	4	1	1	4	2	1	SI	80	1	1	3	2	2	1	3	4	4	5	5	31	0	0	0	960	0	960	10:00:00	4	5	3	4	4	4	24
24	1	1	4	6	1	3	4	3	NO	56	4	2	4	4	4	2	3	4	4	5	5	41	0	0	0	3200	0	3200	05:00:00	0	4	2	1	3	3	13
67	1	2	4	1	1	4	2	2	NO	81	2	0	1	1	1	2	4	4	5	5	5	30	0	0	0	0	0	0	07:00:00	2	5	2	3	4	4	20
58	1	1	3	1	1	3	2	1	NO	58	1	1	2	1	2	2	4	4	5	5	5	32	0	0	1200	0	0	1200	04:00:00	4	5	4	4	4	4	25
57	1	2	5	1	1	4	3	3	NO	64	1	1	5	4	2	2	3	4	5	5	5	37	0	0	0	0	0	0	14:00:00	2	5	2	3	4	4	20
54	2	2	5	1	1	3	4	1	NO	68	2	2	2	2	2	1	4	4	3	3	4	29	0	0	0	0	960	960	08:00:00	4	5	3	4	4	4	24
56	2	1	4	1	1	4	1	3	NO	77	1	0	1	0	0	0	2	4	5	0	5	18	0	0	0	0	0	0	12:00:00	1	4	1	0	4	3	13
22	1	1	3	6	9	2	4	3	NO	50	2	1	3	1	1	1	2	4	5	1	5	26	0	0	0	0	0	0	14:00:00	2	5	4	3	4	3	21
26	1	2	4	6	7	2	3	2	NO	71	5	1	3	4	1	2	4	3	2	5	5	35	0	0	0	0	0	0	12:00:00	1	3	2	2	0	0	8
30	1	2	4	6	9	3	2	2	NO	71	2	0	3	3	2	0	5	4	4	1	5	29	0	0	0	1080	0	1080	07:00:00	3	4	1	2	3	4	17
70	2	2	4	8	8	4	2	1	NO	89	0	1	3	2	2	1	4	4	4	2	5	28	0	0	0	0	0	0	10:00:00	4	5	2	3	4	4	22
27	1	1	3	3	3	1	2	2	NO	54	1	1	2	2	3	1	5	5	5	5	5	35	0	1440	320	240	640	2640	12:00:00	4	5	2	3	5	3	22
24	1	1	4	6	9	4	3	1	NO	73	3	2	1	1	2	2	3	4	5	5	5	33	0	0	0	0	0	0	10:00:00	4	5	2	5	5	1	22
25	1	1	3	6	4	3	4	3	NO	50	1	1	1	1	2	0	2	4	5	4	5	26	0	0	0	0	480	480	07:00:00	1	4	2	2	4	3	16
21	1	1	3	6	9	3	3	3	NO	47	1	1	3	2	2	1	3	4	5	0	5	27	0	0	0	0	1200	1200	04:00:00	1	2	1	0	4	1	9
30	1	1	4	1	9	2	3	3	NO	48	1	1	2	2	1	1	2	3	5	0	5	23	0	0	480	0	480	960	10:00:00	1	4	2	3	4	3	17
22	1	1	3	6	9	2	2	3	NO	71	3	1	1	2	3	1	3	4	3	5	5	31	0	0	0	0	480	480	15:00:00	3	4	2	3	4	4	20
27	2	1	4	6	9	4	5	2	NO	67	1	1	3	3	3	2	0	1	4	5	5	28	0	0	0	1440	720	2160	07:00:00	3	5	2	2	4	4	20
23	1	1	3	3	1	3	4	1	NO	84	1	1	3	3	2	3	2	3	5	5	0	28	0	0	0	0	0	0	18:00:00	1	1	2	1	1	0	6
19	1	1	3	6	1	4	4	1	NO	60	1	1	3	2	0	2	3	4	5	5	5	31	0	0	0	1080	0	1080	12:00:00	2	4	2	3	4	3	18
19	1	1	3	6	1	3	2	1	NO	60	0	1	1	1	3	2	4	3	4	1	5	25	0	0	80	960	1080	2120	10:00:00	2	5	1	5	4	5	22
41	1	1	4	1	1	2	2	2	NO	71	1	1	2	2	2	0	4	5	5	5	4	31	0	0	0	0	0	0	08:00:00	2	4	2	2	4	2	16
50	1	3	3	1	2	2	2	2	NO	56	3	1	3	4	2	2	5	5	5	3	5	38	7200	3600	0	2400	1200	14400	02:00:00	2	4	2	2	3	3	16
36	1	1	4	1	1	2	2	3	NO	58	2	1	2	2	1	1	2	4	5	5	5	30	0	0	0	0	0	0	12:00:00	3	5	2	2	4	2	18
48	2	3	5	2	1	2	1	1	NO	69	1	1	2	2	2	3	4	5	5	1	4	30	0	0	0	0	360	360	12:00:00	3	5	2	2	4	3	19
20	1	1	3	6	9	2	4	1	NO	47	2	1	2	2	2	1	2	3	4	2	5	26	0	0	480	0	200	680	07:00:00	1	2	1	2	4	3	13
21	1	1	3	6	9	2	2	3	NO	67	1	0	1	2	1	2	2	5	5	5	5	29	0	0	1680	2880	0	4560	04:00:00	1	4	3	5	4	4	21
22	2	1	3	6	9	4	5	2	NO	70	2	2	3	3	2	2	2	3	4	5	0	28	0	0	0	0	480	480	12:00:00	3	4	1	2	4	2	16
48	1	2	5	3	1	3	2	2	NO	90	1	1	3	3	1	2	4	4	4	3	5	31	0	0	0	0	0	0	14:00:00	2	5	3	4	4	4	22
20	1	1	3	6	1	4	5	2	NO	43	3	2	1	1	2	1	3	4	5	3	4	29	0	0	80	1440	720	2240	10:00:00	2	5	2	2	4	3	18
20	1	1	3	6	1	4	4	1	NO	70	2	1	1	1	1	1	3	4	4	5	5	28	0	0	0	0	900	900	10:00:00	1	5	2	2	4	3	17
21	1	1	3	6	1	3	3	2	NO	66	3	1	4	3	0	1	3	4	5	5	5	34	0	0	0	0	0	0	06:00:00	1	2	2	3	4	3	15
48	1	2	3	1	3	3	4	2	NO	52	1	2	4	3	3	2	2	3	5	5	5	35	0	4320	0	0	1440	5760	06:00:00	2	5	2	2	4	4	19
22	1	1	3	6	9	3	5	2	NO	83	3	1	4	3	2	1	3	4	1	5	5	32	0	0	0	1600	960	2560	05:00:00	1	3	2	2	4	3	15
24	1	1	3	5	9	4	5	2	NO	59	3	1	2	3	2	2	4	4	5	5	5	36	0	0	0	0	0	0	14:00:00	3	3	2	5	4	3	20
21	1	1	3	6	9	2	3	2	NO	61	1	1	2	2	2	1	4	4	5	1	5	28	0	0	0	0	0	0	12:00:00	3	5	4	3	4	3	22
30	1	1	4	7	6	3	3	1	NO	51	2	1	1	3	2	3	3	4	5	5	5	34	0	0	0	0	0	0	15:00:00	5	4	2	2	5	3	21
21	1	1	3	6	9	4	3	1	NO	47	2	1	3	3	3	2	5	4	5	3	5	36	0	0	0	0	480	480	10:00:00	2	4	4	3	4	3	20
23	1	1	3	6	9	1	2	3	NO	54	2	2	4	5	4	1	5	5	4	4	5	41	0	0	0	600	840	1440	10:00:00	2	5	2	3	4	3	19
21	1	1	3	6	9	2	4	1	NO	55	1	1	3	2	3	2	4	3	3	1	5	28	0	0	0	0	320	320	15:00:00	3	5	2	3	4	4	21
19	1	1	3	6	9	4	3	2	NO	60	2	1	0	3	1	3	3	4	3	3	5	28	0	0	0	480	1440	1920	05:00:00	4	4	4	5	5	4	26
25	2	1	4	6	9	4	5	2	NO	59	3	2	4	4	3	0	5	5	3	5	5	39	0	0	0	0	0	0	10:00:00	2	4	2	3	4	3	18
36	2	2	3	1	1	3	3	1	NO	92	4	1	5	4	2	1	2	3	2	3	5	32	0	0	0	720	0	720	16:00:00	4	5	4	5	5	4	27
29	2	1	5	2	2	2	2	1	NO	75	3	1	3	3	2	2	2	3	5	5	5	34	0	0	0	0	300	300	12:00:00	2	5	2	4	4	3	20
45	1	2	5	1	1	3	3	3	NO	56	3	1	2	3	1	1	3	4	5	5	5	33	0	0	0	0	720	720	13:00:00	1	4	1	2	3	3	14
21	1	1	3	6	9	4	5	2	NO	72	2	1	0	1	0	2	3	3	4	5	5	26	0	0	0	0	360	360	20:00:00	3	5	2	3	1	3	17
69	2	2	4	1	1	4	3	1	NO	77	0	1	2	2	2	1	4	4	5	5	3	29	0	0	120	120	240	480	02:00:00	4	5	3	4	4	3	23
21	2	1	3	2	7	2	4	2	NO	75	2	2	2	1	2	4	3	4	5	1	5	31	2880	0	1440	3840	2400	10560	04:00:00	2	5	3	4	4	5	23
22	1	1	3	6	1	4	4	2	NO	51	3	1	2	2	0	0	3	4	3	1	5	24	0	0	0	0	720	720	08:00:00	1	1	2	1	4	1	10
20	2	1	3	6	9	3	5	3	NO	80	1	1	1	2	3	1	4	4	5	1	5	28	0	0	0	0	960	960	12:00:00	3	4	1	5	4	2	19
22	2	1	3	1	1	4	3	1	NO	74	1	1	3	3	0	3	5	4	4	5	5	34	0	0	1680	4000	0	5680	10:00:00	2	4	3	3	5	4	21
69	2	2	4	1	1	2	2	2	NO	73	1	0	3	2	2	2	4	4	4	5	5	32	0	0	840	0	720	1560	09:00:00	3	5	2	2	4	4	20
61	1	2	5	1	1	3	4	3	NO	49	2	1	2	3	2	1	5	5	5	4	5	35	0	0	0	960	360	1320	08:00:00	4	5	2	3	4	4	22
33	1	1	4	6	9	1	3	2	NO	53	2	1	2	4	0	0	4	5	4	1	5	28	0	0	0	5600	3360	8960	06:00:00	4	5	5	4	4	5	27
27	1	1	4	2	5	4	3	2	NO	81	3	1	2	3	2	2	3	4	4	1	5	30	0	0	0	1920	960	2880	08:00:00	3	4	2	3	4	3	19
55	1	1	4	1	2	3	2	3	NO	86	1	1	2	3	1	2	3	4	5	3	4	29	0	0	0	0	0	0	11:00:00	2	4	2	2	4	3	17
53	1	1	3	1	1	4	2	2	NO	68	1	0	2	2	2	2	4	4	4	1	5	27	0	0	0	720	360	1080	06:00:00	2	4	2	3	4	3	18
59	2	2	5	1	1	2	2	2	NO	79	1	1	2	2	2	1	4	4	4	4	5	30	0	0	0	0	240	240	15:00:00	3	4	4	4	3	4	22
21	1	1	3	6	9	3	4	2	NO	74	2	1	4	3	2	3	3	4	5	5	5	37	0	0	480	0	480	960	06:00:00	0	4	2	2	4	3	15
40	2	2	5	1	1	1	2	3	NO	70	5	1	5	5	2	3	5	5	0	5	5	41	0	0	560	1920	1200	3680	12:00:00	1	4	2	4	4	4	19
57	2	2	4	2	2	2	2	3	NO	85	2	0	3	3	3	2	4	4	3	5	5	34	0	0	0	0	0	0	06:00:00	2	4	2	3	4	3	18
20	2	1	3	6	1	4	5	2	NO	65	4	0	2	2	1	0	3	4	4	5	5	30	0	0	0	0	0	0	23:00:00	4	5	2	4	4	3	22
20	1	1	3	6	9	3	3	2	NO	52	2	1	1	1	0	1	4	3	5	5	5	28	0	0	0	0	0	0	16:00:00	0	3	2	1	3	2	11
20	1	1	3	6	9	4	4	2	NO	60	4	1	1	2	1	2	4	4	4	5	5	33	0	0	0	0	600	600	20:00:00	4	5	3	4	4	4	24
60	2	2	5	1	1	4	2	3	NO	77	1	0	2	3	1	2	3	4	5	5	5	31	0	0	240	0	0	240	11:00:00	2	3	2	5	5	3	20
20	2	1	3	6	9	3	3	1	NO	57	3	1	1	2	2	1	4	4	2	2	5	27	0	0	0	0	320	320	10:00:00	5	5	3	4	4	3	24
20	1	1	3	6	9	2	4	1	NO	62	3	1	1	1	0	0	4	4	2	3	5	24	0	0	0	0	0	0	07:00:00	1	3	2	1	4	1	12
43	2	1	2	1	1	3	3	3	NO	71	0	1	3	2	2	2	4	3	4	4	5	30	0	120	120	480	240	960	06:00:00	3	4	2	3	4	4	20
23	1	1	3	6	9	3	3	1	SI	65.5	2	1	3	3	1	3	3	4	4	5	3	32	0	0	80	2880	1440	4400	12:00:00	5	5	5	3	4	4	26
23	1	1	4	6	1	4	5	2	NO	74	1	1	3	2	2	1	3	3	3	3	5	27	0	0	0	0	480	480	07:00:00	1	4	2	2	4	4	17
19	1	1	3	6	1	4	3	3	NO	86	4	1	2	3	2	1	2	2	2	5	5	29	0	0	0	960	0	960	18:00:00	4	1	1	2	1	3	12
33	2	1	4	2	1	3	3	3	SI	95	2	1	1	1	2	0	2	3	5	1	5	23	0	0	0	0	0	0	12:00:00	2	4	2	3	4	3	18
20	1	1	3	6	7	3	3	1	NO	53	1	0	3	3	2	2	4	2	2	1	5	25	0	0	0	4000	0	4000	09:00:00	2	4	2	2	4	4	18
35	1	1	4	3	4	2	1	2	NO	75	2	0	3	3	2	2	4	4	5	5	5	35	0	0	0	0	0	0	17:00:00	1	3	2	2	1	3	12
59	1	2	4	1	1	4	3	1	NO	88	2	1	3	3	2	3	5	4	4	4	5	36	0	0	240	0	480	720	09:00:00	1	3	0	0	4	2	10
37	1	2	4	1	1	4	2	1	NO	59	3	1	2	3	3	2	3	4	4	5	5	35	0	0	720	0	480	1200	15:00:00	3	3	2	5	4	3	20
19	1	1	3	6	9	4	2	2	NO	66	0	0	1	1	0	0	4	4	4	5	5	24	0	0	0	0	320	320	07:00:00	2	5	1	2	4	3	17
61	2	2	5	1	3	3	2	1	NO	145	2	0	4	4	3	1	1	2	3	5	5	30	0	360	120	0	60	540	10:00:00	0	3	0	1	3	2	9
25	1	1	4	6	9	4	4	1	NO	54	3	1	1	1	2	0	2	4	5	5	5	29	0	0	0	0	0	0	08:00:00	0	4	2	2	1	3	12
23	1	1	4	6	9	2	2	3	NO	59	2	0	3	3	5	2	2	5	2	5	5	34	0	0	0	2400	1920	4320	09:00:00	1	3	1	2	4	3	14
45	2	1	5	2	1	2	1	3	NO	70	4	0	3	4	4	1	2	4	5	5	4	36	0	0	0	0	240	240	13:00:00	2	3	2	2	4	2	15
20	2	1	3	6	9	4	5	3	NO	112	1	2	3	5	2	1	3	2	2	5	5	31	0	0	0	0	0	0	15:00:00	4	5	4	5	4	4	26
20	1	1	3	6	9	4	5	2	SI	78	1	1	4	5	3	3	4	4	4	5	5	39	0	0	2100	3200	1080	6380	05:00:00	2	5	4	5	5	4	25
20	1	1	3	6	1	1	3	1	NO	59.5	3	1	2	2	2	2	3	5	2	5	5	32	0	0	0	3360	0	3360	10:00:00	0	2	2	2	4	2	12
24	2	1	4	6	9	2	4	3	NO	95	3	1	1	2	4	4	3	2	5	1	5	31	0	0	0	0	0	0	16:00:00	2	3	1	2	4	0	12
19	1	1	3	6	1	2	3	3	NO	65	1	1	2	3	1	2	4	3	5	3	5	30	0	0	1200	0	0	1200	10:00:00	4	5	4	4	4	4	25
60	1	3	4	3	1	4	2	2	NO	70	1	1	2	2	1	1	4	4	5	5	5	31	0	0	1680	0	840	2520	06:00:00	3	4	2	2	4	3	18
21	1	1	3	6	9	4	3	3	NO	67	1	1	3	4	2	1	3	4	4	4	5	32	0	0	0	1440	0	1440	13:00:00	1	2	2	2	4	2	13
22	1	1	3	6	9	4	3	2	NO	45	1	1	2	3	2	2	3	4	5	5	5	33	0	0	0	1200	0	1200	07:30:00	3	4	3	3	4	3	20
23	2	1	3	6	9	4	3	2	NO	76	1	1	2	1	0	2	2	3	4	1	5	22	0	0	0	0	0	0	16:00:00	1	4	1	3	4	1	14
24	1	1	3	6	9	4	4	3	NO	54	4	1	5	5	4	3	3	1	3	5	5	39	0	0	0	1280	640	1920	10:00:00	1	4	1	2	1	1	10
60	1	2	4	1	1	4	2	2	NO	95	2	1	3	2	2	2	2	4	5	5	5	33	0	0	0	0	80	80	09:30:00	4	5	4	5	5	4	27
48	2	2	5	1	1	4	2	3	NO	80	0	1	4	3	3	2	4	4	2	4	5	32	0	0	0	0	0	0	08:00:00	5	5	3	3	5	4	25
20	1	1	3	6	9	2	4	1	NO	60	4	1	4	4	2	2	3	3	5	5	5	38	0	0	0	3200	1920	5120	15:00:00	0	1	1	1	4	0	7
20	1	1	3	6	9	3	3	3	NO	70	1	1	1	2	2	2	4	4	4	1	0	22	0	2880	0	0	0	2880	13:00:00	2	4	2	3	1	2	14
28	1	2	4	1	1	2	2	1	NO	65	1	1	3	2	0	2	4	4	5	2	5	29	0	0	1200	0	2160	3360	04:00:00	2	4	2	3	4	3	18
57	2	2	5	1	1	4	4	2	NO	76	1	1	2	2	5	3	5	4	4	1	5	33	0	0	0	0	840	840	21:00:00	3	5	2	3	4	4	21
21	1	1	3	6	9	4	4	1	NO	66	1	1	3	3	3	2	3	4	3	5	5	33	1440	0	80	1440	1440	4400	05:00:00	1	3	1	2	4	3	14
20	1	1	3	6	9	3	2	1	NO	57	1	1	2	1	1	2	4	4	4	2	5	27	0	0	0	2160	1440	3600	03:00:00	1	4	2	2	4	3	16
25	1	1	4	6	9	2	3	3	NO	50	2	1	2	3	1	2	4	4	3	5	5	32	0	0	0	0	0	0	15:00:00	0	2	1	2	4	2	11
25	1	1	4	2	1	1	3	1	NO	53	1	1	5	4	3	1	5	4	3	1	5	33	0	0	0	0	320	320	12:00:00	3	4	2	5	4	2	20
19	1	1	3	6	1	2	2	2	NO	55	1	1	5	4	1	0	4	4	5	1	5	31	0	0	0	0	1200	1200	14:00:00	1	5	2	2	4	3	17
23	2	1	3	6	9	3	3	1	NO	90	2	0	2	2	0	2	3	4	5	5	5	30	0	0	0	240	0	240	10:00:00	3	4	4	4	4	3	22
71	1	2	4	8	8	4	3	1	NO	53	2	1	3	4	1	0	5	5	5	5	5	36	0	0	0	1120	0	1120	08:00:00	4	3	1	2	5	4	19
28	1	1	3	6	9	3	3	2	NO	55	2	2	2	2	1	2	3	4	4	5	5	32	0	0	0	4000	2400	6400	09:00:00	5	5	4	5	5	5	29
32	1	1	3	1	5	3	5	1	NO	69	1	1	3	3	2	2	4	4	5	1	5	31	0	0	0	960	0	960	10:00:00	5	5	4	5	5	4	28
22	2	1	3	6	9	3	3	1	NO	66	2	0	3	3	3	2	3	3	4	2	5	30	0	0	0	0	0	0	08:00:00	3	5	2	3	4	3	20
31	1	1	3	6	9	1	1	3	NO	59	1	0	0	3	3	0	5	5	4	3	5	29	0	0	0	864	432	1296	09:00:00	5	5	2	5	5	4	26
62	1	1	4	1	1	1	1	3	NO	57	1	1	1	2	3	0	5	5	5	3	5	31	0	600	840	0	600	2040	03:00:00	3	4	2	3	5	4	21
20	2	1	3	6	9	3	3	1	NO	74	1	1	2	4	0	3	3	3	5	5	5	32	0	0	480	2520	2520	5520	06:00:00	2	5	4	4	5	5	25
22	2	1	3	6	9	4	3	2	NO	64	1	1	1	1	1	2	4	4	4	5	5	29	0	0	0	0	0	0	08:00:00	2	3	2	0	4	3	14
35	1	2	5	3	1	1	2	1	NO	95	4	3	3	2	3	2	3	4	2	2	5	33	0	0	0	0	160	160	12:00:00	3	4	2	5	4	3	21
21	1	1	3	6	9	4	3	2	NO	52	2	2	2	3	1	0	3	4	2	5	5	29	0	0	100	0	700	800	09:00:00	1	3	2	1	3	2	12
23	1	1	4	6	9	3	3	2	NO	55	2	1	2	1	1	2	4	4	5	1	5	28	0	0	0	720	240	960	09:00:00	1	4	1	1	1	1	9
33	1	1	4	1	1	3	2	3	SI	63	1	0	2	2	0	0	5	3	5	5	5	28	0	0	0	240	120	360	12:00:00	1	3	2	1	4	1	12
22	1	1	3	2	6	3	3	3	NO	61	1	0	2	2	0	1	4	4	4	1	4	23	0	0	60	0	0	60	15:00:00	0	1	2	2	3	2	10
21	1	1	3	6	9	4	4	2	NO	58	4	1	4	3	2	2	3	4	5	4	5	37	0	0	0	0	1260	1260	13:00:00	2	3	2	3	4	3	17
29	1	1	4	5	5	2	3	1	NO	75	1	1	3	4	1	2	4	4	4	4	5	33	0	0	700	0	0	700	18:00:00	3	5	2	2	4	2	18
23	1	1	3	6	9	1	3	2	NO	73	3	1	1	1	1	2	2	4	3	5	2	25	0	0	0	0	360	360	16:00:00	2	4	2	4	5	3	20
23	1	2	3	6	9	4	2	1	NO	53	1	1	3	3	1	1	4	4	2	3	5	28	0	0	0	0	0	0	09:00:00	1	5	4	3	4	3	20
24	2	1	3	6	9	2	2	3	NO	70	3	2	2	2	1	3	3	1	2	5	2	26	0	0	0	0	720	720	05:30:00	4	5	2	3	5	4	23
23	1	1	3	6	9	4	2	2	NO	55	2	1	4	3	2	1	4	4	2	5	5	33	0	0	0	0	160	160	09:00:00	2	4	1	5	4	2	18
44	1	2	4	1	1	2	4	2	NO	58	3	1	3	3	3	1	2	4	5	5	5	35	0	0	0	0	0	0	08:00:00	5	5	4	4	4	4	26
19	1	1	3	6	9	2	5	2	NO	55	2	1	1	1	1	1	4	4	5	3	5	28	0	0	960	0	1920	2880	04:00:00	2	4	2	3	4	3	18
22	2	1	3	6	7	4	3	2	NO	70	2	1	4	3	2	1	3	4	4	3	3	30	0	0	480	2400	240	3120	08:00:00	2	3	2	1	1	2	11
31	2	1	4	2	6	1	2	1	SI	72	1	1	1	1	2	1	4	4	5	5	5	30	0	0	0	0	0	0	12:00:00	1	3	2	2	4	2	14
25	1	1	4	6	1	3	4	2	NO	62	3	1	3	3	1	2	4	4	5	5	5	36	0	0	0	0	0	0	08:00:00	1	4	1	2	4	1	13
50	2	2	5	1	1	3	4	1	NO	67	1	1	3	2	1	2	4	4	5	1	5	29	0	0	0	0	0	0	07:00:00	3	5	2	5	5	4	24
21	2	1	3	6	7	3	3	1	NO	65	4	1	0	2	2	1	3	4	3	5	5	30	0	0	0	0	960	960	13:00:00	2	3	2	3	4	4	18
31	1	2	4	1	1	2	3	2	NO	57	2	1	2	3	3	1	4	4	5	5	5	35	0	0	0	0	0	0	15:00:00	1	4	2	3	4	3	17
22	1	1	4	6	1	3	3	3	NO	56	2	2	5	5	4	0	5	5	4	2	5	39	0	0	0	4000	1680	5680	08:00:00	0	1	2	2	4	1	10
20	1	1	3	6	9	3	3	3	NO	70	1	1	1	2	2	2	4	4	4	1	0	22	0	2880	0	0	0	2880	13:00:00	2	4	2	3	1	2	14
21	1	1	3	1	5	4	4	2	NO	67	3	2	3	3	3	0	5	5	3	3	5	35	0	0	160	0	720	880	10:00:00	1	4	2	1	1	3	12
25	1	1	3	6	9	4	3	2	NO	57	1	1	2	1	3	3	3	3	5	4	5	31	0	0	80	2160	240	2480	04:00:00	2	4	5	2	4	4	21
21	2	1	3	6	1	3	3	3	NO	72	3	1	2	3	2	2	2	3	3	5	5	31	0	0	0	0	0	0	12:00:00	2	5	2	2	3	3	17
24	2	1	3	6	9	3	4	2	NO	67	3	0	0	1	0	2	3	5	4	4	5	27	0	0	0	0	0	0	10:00:00	2	3	2	1	4	2	14
25	2	1	3	3	4	3	3	2	NO	56	2	1	2	3	3	0	3	3	5	5	1	28	0	0	2800	800	400	4000	05:00:00	2	1	4	4	4	2	17
23	1	1	3	6	9	3	3	2	NO	49	1	1	1	1	1	3	2	3	5	5	3	26	0	0	0	0	360	360	08:00:00	1	4	3	3	4	2	17
25	1	1	3	4	5	2	4	2	NO	64	1	1	3	3	2	2	4	3	5	5	5	34	0	0	480	960	1200	2640	07:00:00	0	0	1	2	4	0	7
25	1	1	4	4	6	2	5	2	NO	55	2	0	1	2	1	1	3	4	5	5	5	29	0	0	0	0	160	160	08:00:00	1	4	2	2	1	2	12
21	1	1	4	7	6	4	5	2	NO	66	4	2	1	3	1	0	2	2	5	4	1	25	0	0	0	0	0	0	16:00:00	0	0	1	1	1	0	3
20	1	1	3	6	9	2	4	2	NO	55	2	1	3	3	0	3	3	3	5	5	5	33	0	0	480	2880	360	3720	13:00:00	0	1	1	1	1	2	6
58	2	2	4	6	9	4	4	1	NO	79	1	1	3	2	3	2	3	4	4	5	5	33	0	0	0	0	480	480	08:00:00	4	5	4	4	5	4	26
21	1	1	3	6	9	3	3	2	NO	58	1	1	2	1	1	2	3	4	5	3	5	28	0	0	0	0	480	480	10:00:00	2	4	2	4	4	2	18
54	1	2	3	1	1	4	5	2	NO	50	2	1	4	4	3	2	3	3	5	5	5	37	0	0	0	0	960	960	08:00:00	4	4	2	4	4	4	22
30	2	1	3	1	5	4	4	1	NO	94	3	1	3	3	2	1	3	2	3	1	5	27	0	0	0	0	0	0	10:00:00	2	4	2	4	4	2	18
22	2	1	3	6	1	4	4	1	NO	80	1	0	4	4	3	3	3	1	4	5	5	33	0	0	0	0	0	0	08:00:00	1	4	2	5	4	2	18
21	1	1	3	6	9	2	4	2	NO	45	3	1	4	3	0	2	3	4	5	5	5	35	0	0	0	0	0	0	10:00:00	4	4	2	5	4	3	22
25	1	1	4	6	9	2	1	3	NO	57	1	1	2	1	2	1	5	5	5	4	4	31	0	0	0	0	0	0	10:00:00	4	5	4	3	4	4	24
22	1	1	4	6	9	3	5	2	NO	45	2	1	3	3	3	1	4	4	4	4	5	34	0	0	160	3360	0	3520	06:00:00	1	3	2	2	5	3	16
47	1	2	4	1	1	3	3	3	NO	99	1	1	3	3	2	1	4	4	4	3	5	31	0	0	480	0	1440	1920	08:00:00	3	5	3	4	4	4	23
20	1	1	3	6	1	3	4	1	NO	51	2	1	2	2	1	0	3	4	5	3	5	28	0	1920	0	0	480	2400	06:00:00	1	4	3	2	4	2	16
40	1	2	4	1	1	1	2	2	NO	56	1	1	2	2	2	2	5	4	5	1	5	30	0	0	0	0	1440	1440	07:00:00	2	5	4	5	5	5	26
23	2	1	4	6	9	4	2	1	NO	73	2	2	5	5	4	4	3	2	2	4	1	34	0	0	1200	4000	960	6160	06:00:00	3	4	2	1	4	3	17
21	1	1	3	6	9	3	3	2	NO	55	2	1	3	4	2	2	4	4	5	3	5	35	0	0	0	0	3360	3360	09:30:00	1	5	2	2	4	2	16
22	2	1	3	6	9	4	3	1	NO	197	1	0	2	2	1	3	2	5	3	5	5	29	0	0	0	0	2520	2520	08:00:00	2	3	2	3	4	3	17
19	1	1	3	6	9	3	4	3	NO	58	2	0	2	1	4	3	3	3	5	1	5	29	0	0	0	1440	0	1440	08:00:00	0	4	2	3	4	3	16
43	1	1	4	1	1	2	3	1	NO	60	1	1	3	3	4	1	4	3	4	3	5	32	0	0	1680	0	1260	2940	08:00:00	4	3	2	2	4	3	18
22	2	1	4	6	9	4	5	2	NO	70	1	1	2	1	2	1	3	4	5	5	5	30	0	0	0	0	0	0	04:00:00	4	5	4	3	5	4	25
26	1	1	3	4	6	3	2	2	NO	60	2	0	5	5	3	2	3	4	5	5	5	39	0	0	0	4320	0	4320	08:00:00	3	4	3	3	4	3	20
60	2	2	4	1	1	3	2	1	NO	120	2	1	3	1	2	0	3	4	4	4	4	28	0	0	0	0	0	0	08:00:00	1	2	2	3	4	3	15
24	1	1	4	6	9	1	1	2	NO	45	1	1	4	5	2	2	4	4	5	5	5	38	0	0	480	0	1920	2400	05:00:00	1	3	2	2	3	3	14
28	1	1	4	2	1	3	5	2	NO	58	2	0	2	2	2	1	5	3	3	5	5	30	0	0	0	0	1260	1260	10:00:00	1	4	2	3	4	2	16
19	2	1	3	6	9	3	4	2	NO	70	2	1	2	1	2	2	2	3	5	3	5	28	0	0	1200	2400	1200	4800	03:00:00	3	4	2	2	0	3	14
52	1	3	3	2	1	4	3	1	NO	68	3	0	3	3	1	0	4	4	5	5	3	31	0	0	3360	2400	1440	7200	08:00:00	2	5	2	3	5	3	20
26	1	1	3	6	9	2	1	1	NO	54	2	0	4	3	3	3	4	4	1	5	5	34	0	0	0	240	360	600	14:00:00	4	4	3	4	4	3	22
21	1	1	3	6	9	2	4	2	NO	73	1	1	3	3	3	0	5	5	5	5	5	36	0	0	840	480	480	1800	08:00:00	2	3	2	2	4	3	16
61	1	1	5	1	1	4	1	2	NO	73	3	1	3	3	5	0	5	5	5	0	5	35	0	0	1200	960	600	2760	10:00:00	3	4	3	5	3	4	22
25	1	1	3	6	9	4	3	2	NO	57	1	1	2	1	3	3	3	3	5	4	5	31	0	0	80	2160	240	2480	04:00:00	2	4	5	2	4	4	21
20	1	1	3	6	9	4	4	2	NO	51	1	0	5	4	2	4	5	3	4	0	5	33	0	0	0	2400	3360	5760	15:00:00	2	3	3	2	4	3	17
22	1	1	3	6	9	4	4	2	NO	69	1	1	2	1	1	2	3	4	4	5	5	29	0	0	0	0	900	900	08:00:00	5	5	2	3	4	3	22
42	1	2	3	1	1	2	2	1	NO	60	2	1	2	3	2	2	4	4	3	5	4	32	0	0	0	0	600	600	10:00:00	2	5	2	2	4	4	19
34	1	2	4	1	1	4	2	1	NO	65	3	1	1	1	1	1	4	4	5	5	5	31	0	0	0	0	0	0	20:00:00	1	4	2	4	3	3	17
24	1	1	3	2	9	2	4	2	NO	47	3	1	1	1	2	0	4	3	5	0	5	25	0	0	0	0	480	480	07:00:00	1	4	4	5	5	5	24
23	1	1	4	6	9	3	3	2	NO	55	1	1	4	2	2	3	4	4	5	1	2	29	0	0	1200	2880	0	4080	06:00:00	1	3	2	4	4	3	17
21	2	1	3	6	9	2	4	3	NO	68	2	1	3	3	0	2	3	4	4	4	5	31	0	0	0	0	2520	2520	08:00:00	2	4	2	3	4	2	17
20	2	1	3	6	9	3	4	2	NO	78	3	1	3	2	2	2	3	4	5	1	5	31	0	0	0	1440	0	1440	09:00:00	3	5	3	5	4	4	24
39	1	2	4	1	1	4	4	2	NO	65	1	1	2	2	2	2	3	4	5	5	5	32	0	0	0	0	0	0	05:00:00	3	4	4	3	4	3	21
63	2	2	4	2	1	4	2	3	NO	85	2	1	3	3	2	2	4	4	5	5	5	36	0	0	0	1800	0	1800	06:00:00	5	4	4	3	4	4	24
26	1	1	4	2	5	1	1	1	NO	60	3	1	2	4	5	1	5	5	4	1	4	35	0	960	0	2400	960	4320	10:00:00	3	5	2	4	5	3	22
58	1	2	5	1	1	4	4	2	NO	55	2	1	4	3	2	1	4	5	5	4	5	36	0	0	0	2520	1260	3780	06:00:00	3	3	2	2	4	3	17
22	1	1	4	6	9	3	4	3	NO	58	3	2	2	3	3	3	3	4	3	1	5	32	0	0	0	0	1200	1200	07:00:00	0	5	4	5	5	5	24
24	2	1	3	6	9	4	3	2	NO	75	2	1	3	2	3	2	3	4	2	5	5	32	0	0	0	2880	0	2880	09:00:00	2	4	3	4	4	2	19
46	2	2	3	1	1	3	5	3	NO	66	2	1	2	1	4	2	3	4	4	5	5	33	0	0	0	960	240	1200	04:00:00	5	5	2	5	4	4	25
20	1	1	3	6	9	2	3	2	NO	59	1	1	1	1	3	2	5	4	5	5	5	33	0	0	400	0	0	400	08:00:00	2	4	2	2	4	3	17
21	1	1	3	6	9	3	5	2	NO	70	1	1	1	1	0	2	3	3	5	5	5	27	0	0	0	0	360	360	08:00:00	2	3	2	2	1	3	13
26	1	1	4	6	9	1	3	3	NO	51	1	1	3	3	0	0	4	3	5	3	5	28	0	0	0	0	1120	1120	07:00:00	2	3	1	2	4	2	14
32	1	1	3	2	6	2	1	1	NO	66	3	1	2	3	1	2	3	4	4	5	4	32	0	0	0	720	480	1200	09:00:00	0	3	2	0	4	3	12
32	1	1	3	2	6	2	1	1	NO	66	3	1	2	3	1	2	3	4	4	5	4	32	0	0	0	720	480	1200	09:00:00	0	3	2	0	4	3	12
53	1	2	3	1	1	2	3	3	NO	64	1	1	4	3	1	0	3	4	3	5	5	30	0	0	360	720	960	2040	04:00:00	2	4	2	3	4	2	17
25	1	1	3	6	9	3	4	2	NO	120	3	2	3	3	1	0	5	3	4	3	5	32	0	0	0	0	0	0	16:00:00	1	3	1	1	3	1	10
30	1	1	4	1	1	3	5	3	NO	57	0	1	1	2	2	2	3	3	4	5	5	28	0	0	0	0	0	0	08:00:00	3	4	3	4	5	4	23
21	1	1	3	6	1	3	4	1	NO	51	2	1	3	3	2	3	0	3	3	5	5	30	0	0	0	1920	720	2640	09:00:00	3	5	3	4	5	3	23
19	2	1	3	6	1	3	4	1	NO	65	2	1	3	2	2	2	3	3	4	3	5	30	0	0	0	1440	720	2160	12:00:00	3	4	3	1	4	3	18
21	2	1	3	6	9	2	3	1	NO	90.5	2	1	2	2	2	1	4	4	3	3	4	28	0	0	240	0	1260	1500	02:00:00	3	4	2	5	4	4	22
21	1	1	3	6	9	2	3	2	NO	58	2	1	0	3	2	2	3	4	3	3	5	28	0	0	0	960	480	1440	08:00:00	2	4	2	2	4	3	17
23	2	3	3	6	9	3	4	2	NO	72	2	1	4	3	1	1	2	3	3	1	5	26	0	0	0	0	0	0	06:00:00	2	4	2	4	4	2	18
26	1	1	4	2	2	3	4	1	NO	65	1	1	1	2	3	0	5	5	5	4	4	31	0	0	200	1200	400	1800	15:00:00	2	2	2	2	4	3	15
24	1	1	3	6	7	2	3	2	NO	52	2	1	1	2	2	1	3	4	4	3	5	28	0	0	0	0	1440	1440	10:00:00	1	2	1	1	4	1	10
25	1	1	4	6	9	3	3	2	NO	68	3	1	4	2	2	2	5	3	5	1	5	33	0	0	0	0	480	480	13:00:00	0	2	0	0	3	1	6
25	1	1	4	6	9	3	5	2	NO	52	3	1	1	3	2	0	5	5	4	5	2	31	0	0	0	1200	0	1200	10:00:00	1	3	2	1	4	2	13
21	1	1	3	6	9	4	5	2	NO	66	3	2	2	3	2	3	4	4	2	5	5	35	0	0	0	0	960	960	10:00:00	2	4	3	3	4	3	19
26	2	1	4	6	9	2	4	3	NO	75	3	1	3	3	2	1	3	4	5	1	5	31	0	0	0	1920	1200	3120	10:00:00	3	4	3	3	4	3	20
19	1	1	3	6	9	4	3	2	NO	60	3	1	3	2	3	3	2	4	4	5	5	35	0	0	0	0	0	0	12:00:00	1	1	1	0	3	1	7
24	2	1	3	4	4	3	3	2	NO	81.2	1	1	1	1	2	0	5	5	5	5	5	31	0	0	0	4320	0	4320	06:00:00	4	5	3	4	5	4	25
19	2	1	3	6	9	4	3	2	NO	63	2	1	3	1	3	1	3	2	3	5	5	29	0	0	0	1800	0	1800	10:00:00	3	4	3	2	4	3	19
25	1	1	4	3	3	2	4	2	NO	58	4	1	1	2	1	0	3	4	3	4	5	28	0	0	0	0	600	600	10:00:00	2	5	4	4	4	4	23
24	1	1	4	6	9	2	3	2	NO	65	2	2	3	1	2	2	3	3	5	5	5	33	0	0	0	0	0	0	10:00:00	0	2	2	3	4	2	13
51	1	2	4	2	1	3	2	2	NO	59	2	1	3	3	3	2	4	4	4	5	5	36	0	0	0	0	500	500	04:00:00	4	4	3	3	5	4	23
26	2	1	4	6	9	2	2	3	NO	85	1	1	2	2	0	2	3	3	4	0	5	23	0	0	80	2400	0	2480	16:00:00	2	3	2	3	4	3	17
23	1	1	3	6	9	3	4	3	NO	65	3	1	3	2	1	1	3	4	3	5	5	31	0	0	0	0	0	0	16:00:00	2	3	2	2	5	2	16
20	1	1	3	6	9	4	3	1	NO	56	4	1	3	3	2	2	2	3	3	4	5	32	0	0	0	960	480	1440	10:00:00	2	5	2	2	4	3	18
56	2	2	4	1	1	4	3	1	NO	84	2	2	3	4	1	1	4	4	3	4	0	28	0	0	0	0	0	0	04:00:00	2	5	2	3	4	4	20
27	1	1	4	6	9	1	1	1	NO	60	1	2	1	1	0	1	4	4	5	2	2	23	0	0	0	0	40	40	13:00:00	1	4	2	2	3	3	15
18	2	1	3	6	1	2	4	3	NO	66	1	0	1	1	0	1	4	5	5	0	1	19	0	0	0	0	840	840	10:00:00	0	1	1	2	0	0	4
24	2	1	3	6	9	4	5	2	NO	70	2	1	2	3	2	2	2	2	4	5	5	30	0	0	0	1280	0	1280	13:00:00	2	3	2	2	4	3	16
25	1	1	4	6	9	3	2	1	NO	51	0	1	2	2	2	3	3	4	4	5	5	31	0	0	280	2400	1200	3880	08:00:00	5	5	4	5	4	5	28
40	1	2	4	7	1	2	3	2	NO	59	1	1	1	1	0	2	4	4	5	3	4	26	0	0	0	0	0	0	06:00:00	2	5	2	2	3	3	17
25	1	2	3	6	9	3	5	1	NO	60	2	0	1	1	4	0	3	4	2	5	5	27	0	0	0	1920	0	1920	09:00:00	3	4	2	5	4	4	22
27	1	2	3	3	3	2	2	1	NO	53	2	1	2	2	1	0	3	3	5	1	5	25	0	0	0	0	0	0	08:00:00	2	3	2	1	4	1	13
29	2	1	4	4	1	4	4	1	NO	80	2	1	3	3	2	3	3	4	4	5	4	34	0	0	0	0	0	0	10:00:00	2	4	2	3	4	3	18
34	2	1	5	4	4	3	1	1	NO	92	2	1	3	1	3	2	5	4	3	3	5	32	0	0	120	1440	120	1680	10:00:00	4	2	2	1	3	3	15
24	1	1	3	4	4	4	4	3	NO	63	3	0	3	3	2	2	5	2	5	4	4	33	0	0	0	1600	800	2400	10:00:00	2	4	1	2	1	3	13
24	2	1	3	6	9	1	1	3	NO	69	2	1	3	2	3	1	4	4	4	4	5	33	0	0	0	1080	180	1260	14:00:00	2	1	2	0	4	1	10
42	1	2	5	1	1	4	4	1	NO	63	2	1	3	2	2	2	4	4	4	5	5	34	0	0	40	0	0	40	08:00:00	1	4	2	2	4	3	16
48	2	2	4	1	1	2	3	1	NO	66	2	1	3	3	3	2	3	4	3	5	4	33	0	0	0	0	1200	1200	05:00:00	2	5	2	5	5	5	24
50	1	2	5	1	1	4	4	1	NO	50	1	1	5	5	1	2	3	4	5	5	5	37	0	0	0	960	0	960	04:00:00	2	4	2	3	4	4	19
20	1	1	3	6	9	3	4	2	NO	58	1	1	1	1	0	0	3	3	4	3	5	22	0	0	0	0	320	320	07:00:00	0	4	1	1	4	1	11
46	1	1	4	1	1	2	1	3	NO	52	2	0	3	3	1	3	4	3	5	5	5	34	0	0	0	1440	0	1440	10:00:00	4	5	3	5	4	3	24
24	1	1	3	6	9	4	4	2	NO	68	2	1	4	3	2	2	4	4	4	5	5	36	0	0	0	5600	3360	8960	02:00:00	3	4	2	2	4	2	17
25	1	1	3	6	9	4	3	2	NO	90	3	1	4	3	3	1	3	4	3	4	5	34	0	0	0	2520	0	2520	13:00:00	3	4	3	3	4	4	21
27	1	1	4	6	9	1	2	1	NO	55	3	2	5	5	2	3	5	5	0	5	5	40	0	0	160	2880	1440	4480	06:00:00	4	5	3	5	4	3	24
21	1	1	3	6	9	3	5	2	NO	70	1	1	1	1	0	2	3	3	5	5	5	27	0	0	0	0	360	360	08:00:00	2	3	2	2	1	3	13
26	2	1	4	3	4	4	4	2	NO	70	2	2	3	2	2	2	3	3	5	4	5	33	0	0	0	1440	240	1680	08:00:00	1	4	2	2	4	3	16
25	2	1	3	6	9	4	3	2	NO	65	1	0	2	3	2	3	3	4	5	5	5	33	0	0	0	1600	0	1600	09:00:00	1	2	1	2	4	2	12
31	1	1	3	1	3	2	2	3	NO	110	2	2	2	2	2	2	5	5	3	5	5	35	0	960	240	4800	0	6000	07:00:00	3	5	3	5	5	4	25
20	1	1	3	6	1	2	5	1	NO	71	3	1	0	1	2	0	5	3	5	5	5	30	0	0	0	0	0	0	22:00:00	0	4	1	3	1	0	9
24	2	1	4	4	1	3	4	2	NO	85	0	0	2	3	5	3	3	2	5	0	5	28	0	0	0	4320	0	4320	12:00:00	2	5	3	4	4	3	21
23	1	1	4	4	6	2	2	1	NO	52	2	1	4	3	1	1	4	1	0	3	4	24	0	0	0	2160	320	2480	04:00:00	1	1	1	0	4	1	8
21	2	1	4	6	9	4	2	1	NO	74	3	0	3	3	2	2	3	3	4	1	5	29	0	0	0	0	960	960	09:00:00	5	5	2	5	4	3	24
59	1	2	3	1	1	3	3	1	NO	77,600	1	1	2	2	2	1	2	3	3	5	5	27	0	0	0	1600	960	2560	12:00:00	1	3	2	2	4	3	15
52	2	1	5	1	1	2	1	1	NO	78	1	1	1	1	2	2	3	4	5	3	1	24	0	0	0	0	0	0	18:00:00	1	2	1	2	1	2	9
52	1	1	5	2	2	1	1	1	NO	70	1	1	2	2	1	1	4	4	4	5	4	29	0	0	0	0	0	0	10:00:00	3	5	2	5	4	4	23
22	1	1	3	6	9	2	3	2	NO	66	1	1	0	1	0	0	4	4	3	4	5	23	0	0	0	1920	0	1920	10:00:00	2	4	2	2	4	2	16
24	1	1	4	6	9	3	2	3	NO	61	2	1	1	1	1	3	4	4	4	1	5	27	0	0	80	0	0	80	08:00:00	2	4	3	3	4	3	19
23	1	1	3	6	9	4	5	2	NO	58	3	1	5	5	3	3	4	4	4	3	5	40	0	0	0	0	0	0	16:00:00	1	2	2	1	3	2	11
55	1	3	5	1	1	3	2	1	NO	51	0	1	2	2	2	2	3	4	4	5	3	28	0	0	0	0	0	0	14:00:00	2	2	0	4	4	2	14
25	1	1	3	6	9	4	5	2	NO	63	1	1	5	3	2	2	3	3	4	5	5	34	0	0	0	840	720	1560	05:00:00	2	4	2	2	4	4	18
59	1	3	4	1	3	4	1	3	NO	61	1	1	3	2	1	0	4	4	3	5	4	28	0	0	400	1440	0	1840	14:00:00	3	4	2	2	4	4	19
29	1	2	3	1	3	2	2	2	NO	86	1	1	1	1	1	1	3	4	5	5	5	28	0	2160	0	0	0	2160	05:00:00	5	5	3	4	5	5	27
49	1	1	4	1	1	1	2	1	NO	74	1	1	2	2	0	0	2	2	2	5	5	22	0	3600	0	0	0	3600	05:00:00	2	4	2	2	1	3	14
47	2	1	4	1	2	2	1	2	NO	90	1	1	2	1	2	1	3	4	4	4	5	28	0	0	0	0	1200	1200	03:00:00	2	4	2	2	4	4	18
21	1	1	3	6	6	1	1	3	SI	69	2	3	2	1	4	0	5	4	5	1	5	32	0	0	0	0	600	600	16:00:00	0	1	1	0	2	0	4
41	1	1	4	1	5	2	2	1	NO	65	3	0	1	3	2	3	4	4	5	5	4	34	0	0	0	0	0	0	10:00:00	4	5	3	5	4	3	24
20	2	1	3	6	9	4	4	2	SI	63	5	1	2	1	0	0	2	3	0	5	5	24	0	0	0	0	0	0	07:00:00	3	3	3	2	4	2	17
24	2	1	4	6	9	3	5	1	NO	86	2	1	3	3	3	1	3	4	4	5	3	32	0	0	0	40	0	40	11:00:00	1	3	2	1	1	2	10
21	1	1	3	6	7	4	2	1	NO	63	2	1	3	2	2	1	3	4	4	3	5	30	0	0	0	1600	0	1600	08:00:00	2	4	3	4	4	4	21
52	1	2	3	6	9	4	4	2	NO	95	2	0	3	2	0	3	4	3	5	2	5	29	0	0	0	0	0	0	06:00:00	2	5	4	5	4	4	24
25	2	1	4	6	3	2	5	1	NO	75	3	1	2	3	2	2	2	2	2	5	5	29	0	720	480	480	720	2400	08:00:00	1	3	2	2	4	2	14
23	1	1	3	6	9	3	3	1	NO	59	1	1	1	4	2	2	5	4	2	5	5	32	3200	0	0	0	0	3200	08:00:00	1	4	2	5	4	3	19
21	1	1	3	6	9	1	1	3	NO	69	4	0	1	2	3	0	5	5	5	5	5	35	0	0	0	600	700	1300	14:00:00	0	1	1	2	3	0	7
55	1	2	5	2	1	3	2	2	NO	64	1	1	3	2	0	0	5	4	5	4	5	30	0	0	0	0	480	480	14:00:00	1	3	2	2	4	3	15
32	1	1	4	1	1	2	2	3	NO	69	2	1	3	4	2	2	3	4	1	5	5	32	0	0	0	3600	1440	5040	01:00:00	3	4	4	3	4	4	22
51	1	2	5	1	1	4	4	1	NO	50	1	1	3	3	3	2	3	4	4	4	5	33	0	0	0	0	480	480	08:00:00	3	5	2	3	4	3	20
22	1	1	4	6	1	4	4	3	SI	66	2	1	2	2	1	1	3	4	3	5	5	29	0	0	840	0	0	840	07:00:00	3	5	2	3	4	1	18
41	2	1	4	2	6	1	2	3	NO	92	2	1	3	3	2	2	3	4	4	5	5	34	0	0	840	0	600	1440	09:00:00	1	4	3	4	4	4	20
28	2	1	4	6	9	1	1	2	NO	80	2	1	0	3	1	3	4	4	5	5	5	33	0	0	0	0	0	0	14:00:00	3	5	1	3	4	2	18
21	1	1	3	6	9	2	3	2	NO	43	2	1	3	3	3	3	4	4	3	2	5	33	0	0	720	3200	1920	5840	04:00:00	1	4	2	3	4	3	17
23	1	1	3	4	9	4	3	2	NO	60	2	1	1	1	2	1	4	4	3	4	5	28	0	0	0	480	120	600	11:00:00	1	3	2	2	4	3	15
24	1	1	4	6	9	4	4	2	NO	53	3	0	2	3	1	2	4	4	5	5	5	34	0	0	0	1080	0	1080	08:00:00	3	5	3	4	4	2	21
41	2	1	4	1	2	3	1	1	NO	108	2	3	2	3	4	1	3	2	5	2	5	32	0	0	0	0	0	0	06:00:00	3	4	2	4	4	4	21
44	1	2	4	1	1	4	3	2	NO	54	1	1	1	2	1	1	4	2	5	5	5	28	0	0	0	0	180	180	09:00:00	1	2	1	3	3	1	11
20	1	1	3	6	9	3	3	3	NO	61	1	1	1	1	1	1	3	4	5	4	5	27	0	0	0	0	360	360	10:00:00	1	3	2	2	3	0	11
22	1	1	3	6	9	3	4	1	NO	54	1	1	4	3	2	3	4	2	5	2	5	32	0	0	0	480	1680	2160	08:00:00	5	5	4	5	5	4	28
25	1	1	3	6	6	4	2	2	NO	50	1	1	1	2	0	1	4	3	5	4	5	27	0	0	0	1920	1440	3360	07:00:00	1	3	1	1	1	3	10
22	1	1	4	3	1	3	4	1	SI	62	4	2	4	4	2	1	4	2	0	3	5	31	0	0	0	1920	960	2880	10:00:00	2	5	2	4	4	3	20
56	1	3	5	1	1	2	2	3	NO	60	1	1	0	1	1	0	4	4	4	5	5	26	0	0	0	0	0	0	12:00:00	0	3	2	2	4	2	13
39	1	2	3	7	5	2	3	3	NO	65	0	1	2	2	3	1	4	4	4	5	5	31	0	160	180	0	240	580	04:00:00	1	3	2	3	1	1	11
22	1	1	3	6	9	3	2	1	NO	49	1	1	1	2	0	2	3	2	5	5	5	27	0	0	0	0	0	0	23:00:00	1	3	1	2	5	1	13
23	1	1	3	6	9	1	2	3	NO	38	3	2	3	1	3	2	2	3	4	5	5	33	0	0	240	720	240	1200	08:00:00	4	3	2	2	4	2	17
27	2	1	3	6	9	2	2	3	NO	75	1	1	3	3	4	1	4	5	5	3	5	35	0	0	560	2160	480	3200	06:00:00	5	5	4	4	4	4	26
24	1	1	3	6	9	4	2	1	NO	65	3	1	3	3	2	0	3	3	4	5	5	32	0	0	80	2880	0	2960	12:00:00	1	3	1	1	1	2	9
20	1	1	3	6	9	4	3	1	NO	69	3	0	2	3	2	3	5	4	5	3	5	35	0	0	0	0	0	0	12:00:00	5	5	5	5	5	4	29
48	1	2	4	1	1	2	2	2	NO	58	1	1	2	1	1	1	5	4	5	3	5	29	0	0	800	0	0	800	06:00:00	3	4	2	3	4	4	20
22	1	1	3	6	1	3	3	2	NO	58	2	1	2	3	2	1	3	4	4	5	5	32	0	0	0	0	240	240	10:00:00	2	4	2	3	4	2	17
20	1	1	3	6	9	2	4	1	NO	48	1	1	5	5	3	2	3	4	3	4	5	36	0	0	0	0	1680	1680	05:00:00	3	5	5	5	5	5	28
28	1	1	4	7	6	2	2	3	NO	61	3	4	1	2	1	2	5	3	2	5	5	33	0	0	0	0	960	960	08:00:00	0	2	1	3	4	3	13
29	2	1	4	6	9	2	2	3	NO	93	3	1	5	2	2	2	3	2	5	1	5	31	0	0	0	1440	720	2160	12:00:00	0	2	1	0	4	1	8
26	2	2	3	4	6	2	2	1	NO	78	1	1	2	2	1	2	5	3	5	1	5	28	0	0	0	0	0	0	04:00:00	1	2	2	2	1	3	11
49	1	2	3	1	1	3	5	1	NO	68	1	0	3	3	0	1	5	4	4	5	5	31	0	0	2520	0	2160	4680	06:00:00	5	5	4	4	5	5	28
47	1	2	3	1	3	2	2	1	NO	60	0	0	3	2	1	1	4	4	4	3	5	27	0	0	840	0	0	840	11:00:00	2	3	2	4	4	1	16
64	1	2	4	1	1	4	3	1	NO	58	1	1	3	3	2	4	4	4	4	5	5	36	0	0	480	0	120	600	06:00:00	2	4	4	4	4	3	21
20	1	1	3	7	6	2	3	3	NO	82	4	1	3	4	1	2	3	3	4	4	5	34	0	0	0	4000	0	4000	07:00:00	2	3	1	3	4	2	15
57	1	1	4	1	1	2	1	2	NO	64	1	1	3	2	1	1	4	4	3	1	5	26	0	0	1680	0	3360	5040	06:00:00	4	5	3	3	3	4	22
41	2	2	5	1	2	4	4	1	NO	78	3	1	3	3	2	2	3	4	3	4	5	33	0	0	0	0	120	120	08:00:00	4	5	4	4	4	4	25
47	1	1	5	1	1	3	4	1	NO	55	3	1	2	2	2	1	3	4	4	5	5	32	0	0	0	2400	0	2400	08:00:00	2	4	3	3	4	4	20
39	1	2	4	2	2	3	3	1	NO	58	1	0	2	3	2	1	4	4	4	5	5	31	0	0	0	0	0	0	04:00:00	3	4	3	4	4	4	22
35	1	2	4	1	1	2	3	1	NO	56	2	1	2	3	2	2	2	3	4	4	5	30	0	0	0	1440	0	1440	12:00:00	2	5	3	4	4	4	22
19	2	1	3	6	9	4	4	2	NO	64	1	1	2	2	2	3	2	3	5	5	5	31	0	0	0	0	960	960	08:00:00	2	3	2	2	1	3	13
29	1	1	3	7	9	4	3	2	NO	58	1	1	2	3	1	3	4	2	4	0	5	26	0	0	0	480	2520	3000	10:00:00	1	1	1	0	3	3	9
29	1	1	3	6	9	3	4	2	NO	57	1	1	3	3	2	2	3	4	5	5	5	34	0	0	0	2400	480	2880	12:00:00	5	5	4	5	5	5	29
23	1	1	4	3	1	1	3	3	NO	62	1	1	1	2	3	2	5	4	2	3	5	29	0	2880	40	960	480	4360	10:00:00	1	4	2	3	5	4	19
63	1	2	4	1	1	4	3	1	NO	59	3	1	3	3	3	3	4	4	4	4	5	37	0	0	840	0	480	1320	06:00:00	3	4	2	4	4	4	21
20	1	1	3	6	9	2	3	1	NO	71	2	1	3	2	1	2	3	3	3	1	3	24	0	0	0	0	0	0	18:00:00	4	1	1	0	3	0	9
36	1	2	3	6	4	2	4	3	NO	70	3	2	2	2	2	1	4	4	4	3	5	32	0	1440	1600	240	1440	4720	09:00:00	1	1	1	2	1	3	9
53	1	2	3	1	1	2	4	1	NO	55	1	1	1	2	2	2	2	4	4	5	5	29	0	0	0	0	0	0	10:00:00	4	5	0	3	5	3	20
21	1	1	3	6	9	2	3	2	NO	55	1	1	2	1	2	0	2	1	5	3	5	23	0	0	0	2400	0	2400	09:00:00	1	4	1	2	4	4	16
22	2	1	3	6	9	4	5	2	NO	70	1	1	2	2	2	2	3	2	4	2	1	22	0	0	0	2400	1440	3840	05:00:00	0	3	2	2	4	1	12
21	2	1	3	6	9	3	3	1	NO	68	2	1	2	1	1	3	3	4	5	3	5	30	0	0	360	3200	720	4280	02:00:00	4	4	2	4	5	3	22
21	1	1	3	6	9	3	5	1	NO	40	1	3	1	2	0	1	2	2	5	3	5	25	0	0	40	0	0	40	08:00:00	2	2	1	3	4	1	13
20	2	1	3	6	9	4	2	2	NO	57	4	1	3	4	4	1	4	4	5	5	5	40	0	0	0	0	0	0	10:00:00	1	4	2	0	1	3	11
55	1	3	4	1	1	4	3	3	NO	65	1	1	3	4	3	2	4	3	4	1	4	30	0	0	0	3360	1680	5040	05:00:00	4	4	4	3	4	4	23
22	1	1	3	4	6	4	4	3	NO	67	2	1	1	2	2	3	3	4	4	5	5	32	0	0	0	0	2400	2400	05:00:00	1	3	2	1	4	0	11
46	1	2	4	1	1	4	4	2	NO	57	0	2	3	2	1	3	3	2	2	5	5	28	0	0	0	1440	0	1440	11:00:00	4	3	2	2	5	4	20
21	2	1	3	6	1	1	3	3	NO	67	2	1	3	3	2	2	5	5	2	5	4	34	0	0	0	2400	0	2400	06:00:00	2	3	2	1	4	2	14
53	2	2	3	1	1	2	3	3	NO	80	2	1	0	2	1	0	4	5	3	5	0	23	0	0	480	0	960	1440	12:00:00	1	5	4	0	4	0	14
19	1	1	3	6	9	4	4	2	NO	73	2	0	4	3	2	2	3	4	2	1	5	28	0	0	0	0	0	0	08:00:00	1	1	1	2	3	0	8
22	2	1	3	6	9	3	4	1	NO	73	4	1	4	4	2	2	3	4	2	2	5	33	0	0	120	1920	480	2520	10:00:00	3	4	2	5	4	4	22
27	1	1	3	1	5	4	5	2	NO	54	4	1	4	4	2	2	3	4	3	3	5	35	5760	3600	0	640	320	10320	07:00:00	4	5	4	1	4	3	21
24	1	1	4	6	9	4	3	1	NO	52	3	1	0	1	0	1	4	4	5	4	5	28	0	0	0	0	0	0	12:00:00	4	5	2	3	4	1	19
19	1	1	3	6	9	4	4	2	NO	73	2	0	4	3	2	2	3	4	2	1	5	28	0	0	0	0	0	0	08:00:00	1	1	1	2	3	0	8
53	2	1	4	1	1	3	2	3	NO	82	1	3	3	2	2	0	3	3	5	4	5	31	0	0	1440	0	0	1440	10:00:00	4	5	2	5	3	3	22
26	1	1	3	6	9	4	3	1	NO	56	4	1	4	2	2	5	5	5	5	5	5	43	0	0	0	0	0	0	12:00:00	0	1	1	2	1	1	6
19	1	1	3	6	9	4	4	2	NO	73	2	0	4	3	2	2	3	4	2	1	5	28	0	0	0	0	0	0	08:00:00	1	1	1	2	3	0	8
25	2	1	4	1	3	4	4	1	NO	68	4	2	1	2	3	1	3	4	3	5	5	33	0	1440	720	0	0	2160	10:00:00	5	5	3	4	4	4	25
45	1	2	4	4	4	2	3	1	NO	54	1	1	3	4	3	1	4	5	2	3	5	32	0	0	1200	0	240	1440	02:00:00	2	5	3	2	5	4	21
25	1	1	3	6	7	4	5	3	NO	57	2	1	2	3	2	3	3	4	5	5	5	35	0	0	120	0	720	840	06:00:00	3	5	3	3	4	4	22
38	2	2	4	3	1	1	2	1	NO	85	1	1	1	1	2	1	4	3	5	4	5	28	0	0	0	720	360	1080	02:00:00	3	4	2	4	4	3	20
49	2	2	4	1	2	3	3	1	NO	80	1	1	3	3	2	1	4	4	5	5	5	34	0	0	0	960	0	960	08:00:00	3	5	4	5	4	4	25
26	1	1	3	6	9	4	4	2	NO	75	2	1	3	2	3	3	2	3	5	5	5	34	0	0	0	0	240	240	11:00:00	4	4	4	4	5	4	25
54	1	3	3	1	1	2	2	2	NO	58	2	0	1	3	3	0	5	5	5	5	5	34	0	0	0	480	1120	1600	08:00:00	2	3	1	2	3	3	14
19	1	1	3	6	9	3	4	2	NO	60	3	1	4	3	3	2	3	3	3	4	3	32	0	0	0	0	1440	1440	10:00:00	3	4	2	2	0	0	11
57	1	3	4	1	1	4	3	1	NO	59	1	1	3	2	1	2	5	4	5	1	5	30	0	0	80	0	1680	1760	06:00:00	1	4	2	3	5	4	19
38	1	2	4	2	1	4	4	2	NO	55	2	1	1	2	1	1	3	4	3	5	4	27	0	0	0	0	0	0	12:00:00	1	2	1	2	0	1	7
21	2	1	3	6	9	3	3	2	NO	89	2	1	1	3	2	2	3	4	4	4	5	31	0	0	0	0	1440	1440	08:00:00	3	4	2	3	1	2	15
20	2	1	3	1	3	4	3	2	NO	65	2	2	3	2	3	2	1	1	3	3	5	27	0	0	0	3200	960	4160	03:00:00	0	2	1	0	1	2	6
46	1	2	4	1	1	3	4	3	NO	78	2	1	5	5	3	2	3	4	3	5	5	38	0	0	1680	0	1680	3360	08:00:00	2	4	2	3	4	4	19
34	1	2	3	1	1	2	2	1	NO	60	1	1	1	2	2	2	3	4	4	5	5	30	0	0	0	0	480	480	08:00:00	3	3	2	3	4	2	17
28	2	1	4	6	7	4	4	2	NO	100	3	1	4	3	1	2	4	4	4	5	5	36	0	0	400	0	480	880	10:00:00	4	4	2	5	5	3	23
50	1	2	4	1	1	4	2	1	NO	58	4	1	5	5	2	3	4	4	1	4	5	38	0	0	1440	0	720	2160	09:00:00	3	5	4	5	5	4	26
53	1	2	4	1	1	2	4	3	NO	57	1	1	1	3	1	1	3	4	5	5	5	30	0	2520	0	0	2160	4680	17:00:00	2	5	3	3	4	4	21
32	2	1	4	6	9	3	4	3	NO	78	2	1	2	2	2	2	2	3	4	3	5	28	0	0	480	1600	1200	3280	07:00:00	2	3	2	3	4	4	18
24	1	1	4	2	5	2	2	1	NO	53	1	1	2	2	1	1	3	3	4	2	5	25	0	0	0	0	0	0	06:00:00	1	4	2	2	4	3	16
23	1	1	4	6	9	2	2	3	NO	58	3	2	2	2	2	0	4	4	5	5	4	33	0	0	0	0	480	480	15:00:00	1	4	2	2	4	3	16
22	1	1	3	6	9	4	4	2	NO	53	1	1	4	4	5	2	5	4	2	1	5	34	0	0	0	5600	3360	8960	08:00:00	2	5	3	5	5	5	25
28	1	1	4	6	9	2	3	1	NO	60	1	0	2	2	0	1	4	5	5	3	5	28	0	0	800	0	960	1760	08:00:00	5	5	3	4	5	3	25
21	1	1	3	6	9	3	3	2	NO	60	2	1	3	3	1	1	5	4	4	5	5	34	0	0	320	960	360	1640	05:00:00	2	5	3	3	4	3	20
51	1	2	3	2	6	2	3	1	NO	50	1	1	1	1	3	1	4	4	4	5	5	30	0	0	0	0	0	0	04:00:00	4	5	4	5	5	4	27
70	1	4	3	8	8	2	3	1	NO	78	0	1	2	1	2	2	5	4	5	0	5	27	0	0	1680	0	0	1680	06:00:00	5	5	3	5	4	4	26
26	1	1	3	6	9	3	2	3	NO	52	2	1	1	2	1	1	4	4	4	5	2	27	0	0	0	0	480	480	12:00:00	2	2	1	1	4	0	10
33	1	2	3	6	9	3	4	1	NO	78	1	1	3	3	2	1	3	4	4	5	5	32	0	0	0	0	0	0	15:00:00	1	4	2	2	4	3	16
30	1	1	3	6	1	3	2	1	NO	63	1	1	2	3	2	1	4	4	3	5	5	31	0	0	40	0	2880	2920	06:00:00	1	3	2	0	4	3	13
53	1	2	4	1	1	4	4	1	NO	70	1	1	1	1	1	1	4	4	5	4	5	28	0	0	40	0	1200	1240	02:00:00	1	5	2	2	4	3	17
40	1	2	4	1	2	3	3	2	NO	52	2	1	4	3	3	2	4	5	5	5	5	39	0	0	0	0	720	720	08:00:00	3	5	3	3	4	4	22
32	2	1	4	6	4	1	3	3	NO	87	1	2	4	2	2	3	3	4	4	1	4	30	960	480	480	1440	0	3360	10:00:00	0	5	4	5	1	4	19
45	1	3	3	4	6	4	3	1	SI	63	3	2	3	4	3	2	4	4	4	3	5	37	0	0	0	0	960	960	12:00:00	0	3	2	2	4	3	14
52	1	1	3	1	1	2	1	2	NO	57	1	1	3	3	2	2	4	4	4	5	5	34	0	0	0	0	0	0	10:00:00	2	5	4	5	5	4	25
52	1	3	4	1	2	4	3	1	NO	65	2	1	3	3	0	1	4	4	4	4	5	31	0	0	180	2400	720	3300	04:00:00	5	4	4	4	4	5	26
25	2	1	4	6	9	3	3	3	NO	87	3	1	2	2	2	1	4	3	5	5	5	33	0	0	0	0	840	840	15:00:00	1	4	2	1	4	3	15
21	1	1	3	6	9	2	4	2	NO	60	3	1	1	2	2	1	3	3	4	5	5	30	0	0	0	960	900	1860	11:00:00	1	3	2	2	4	3	15
26	1	1	4	4	4	3	5	3	NO	52	1	1	2	1	1	1	4	4	4	5	5	29	0	0	0	960	0	960	08:00:00	0	4	1	1	1	3	10
